# Supplementary material for: Health-related quality of life of the Vietnamese during the COVID-19 pandemic
Source: PLoS One. 2020 Dec 18;15(12):e0244170. doi: 10.1371/journal.pone.0244170 (PMC7748152; doi:10.1371/journal.pone.0244170)
Supplement: S1 Data — (XLS) [file pone.0244170.s001.xls]

## Sheet: Sheet1
age	vas	residence	sex	edu	occu	ethnic	religion	income	fa_type	ncd	f_f0	cen_quar	res_quar	self_quar	sq_screen	known	sq_comp_1	sq_comp_2	sq_comp_3	sq_comp_4	sq_comp_5	sq_comp_6	sq_comp_7	sq_comp	sq_comp_g	sd_comp_1	sd_comp_2	sd_comp_3	sd_comp_4	sd_comp	sd_comp_g	mo	sc	ua	pd	ad	value	ageg
20	95	Urban	Female	University	Not working (icl. unemployed/student/retired)	Kinh	No	>20 million VND	Others (Nuclear or Extended family)	No	Never	Yes	No	No	No	In Goverment quarantine facility								0	Not doing	Comprehensively compliant	Comprehensively compliant	Comprehensively compliant	Comprehensively compliant	16	Completely compliance	Unable to walk	No problems	No problems	No pain/discomport	No depressed	0.6239	18-29
23	80	Urban	Female	University	Not working (icl. unemployed/student/retired)	Kinh	No	<5 million VND	Living alone	No	Never	No	No	No	No	No need to quarantine								0	Not doing	Comprehensively compliant	Comprehensively compliant	Comprehensively compliant	Comprehensively compliant	16	Completely compliance	Unable to walk	No problems	No problems	No pain/discomport	Slight depressed	0.5601	18-29
28	90	Urban	Male	University	Working	Kinh	No	5-10 million VND	Others (Nuclear or Extended family)	No	Never	No	No	No	No	No need to quarantine								0	Not doing	Moderately compliant	Comprehensively compliant	Highly compliant	Highly compliant	12	Very compliance	Slight problem	No problems	No problems	Slight pain/discomport	No depressed	0.8469	18-29
22	90	Urban	Male	University	Not working (icl. unemployed/student/retired)	Kinh	No	5-10 million VND	Living alone	Yes	Never	No	No	No	No	No need to quarantine								0	Not doing	Comprehensively compliant	Comprehensively compliant	Comprehensively compliant	Comprehensively compliant	16	Completely compliance	Slight problem	No problems	Slight problem	No pain/discomport	Slight depressed	0.8206	18-29
32	90	Urban	Male	University	Working	Kinh	No	<5 million VND	Others (Nuclear or Extended family)	No	I am not sure	No	No	No	No	No need to quarantine								0	Not doing	Comprehensively compliant	Comprehensively compliant	Moderately compliant	Comprehensively compliant	14	Completely compliance	Slight problem	No problems	No problems	No pain/discomport	No depressed	0.9308	30-43
20	95	Suburban	Female	University	Not working (icl. unemployed/student/retired)	Kinh	No	5-10 million VND	Others (Nuclear or Extended family)	Yes	Never	No	No	No	No	No need to quarantine								0	Not doing	Highly compliant	Comprehensively compliant	Comprehensively compliant	Moderately compliant	13	Completely compliance	Slight problem	No problems	Slight problem	No pain/discomport	No depressed	0.8844	18-29
28	100	Urban	Male	Lower than university	Working	Kinh	Yes	5-10 million VND	Living alone	No	Never	No	No	No	No	No need to quarantine								0	Not doing	Moderately compliant	Comprehensively compliant	Comprehensively compliant	Comprehensively compliant	14	Completely compliance	Slight problem	No problems	No problems	No pain/discomport	Moderate depressed	0.8182	18-29
21	95	Suburban	Female	University	Not working (icl. unemployed/student/retired)	Kinh	No	>20 million VND	Others (Nuclear or Extended family)	No	Never	No	No	No	No	No need to quarantine								0	Not doing	Comprehensively compliant	Comprehensively compliant	Comprehensively compliant	Comprehensively compliant	16	Completely compliance	Slight problem	No problems	No problems	No pain/discomport	No depressed	0.9308	18-29
23	85	Urban	Female	University	Working	Kinh	No	5-10 million VND	Others (Nuclear or Extended family)	No	I am not sure	No	No	No	No	No need to quarantine								0	Not doing	Moderately compliant	Comprehensively compliant	Highly compliant	Comprehensively compliant	13	Completely compliance	Slight problem	No problems	No problems	No pain/discomport	Slight depressed	0.867	18-29
22	100	Urban	Female	University	Not working (icl. unemployed/student/retired)	Kinh	No	10-20 million VND	Living alone	No	Never	No	No	No	No	No need to quarantine								0	Not doing	Moderately compliant	Comprehensively compliant	Highly compliant	Comprehensively compliant	13	Completely compliance	Slight problem	No problems	No problems	No pain/discomport	No depressed	0.9308	18-29
24	90	Urban	Male	University	Not working (icl. unemployed/student/retired)	Kinh	No	<5 million VND	Others (Nuclear or Extended family)	No	Never	No	No	No	No	No need to quarantine								0	Not doing	Comprehensively compliant	Comprehensively compliant	Comprehensively compliant	Comprehensively compliant	16	Completely compliance	Slight problem	No problems	No problems	No pain/discomport	No depressed	0.9308	18-29
32	90	Suburban	Male	University	Working	Kinh	No	10-20 million VND	Others (Nuclear or Extended family)	No	Never	No	No	No	No	No need to quarantine								0	Not doing	Comprehensively compliant	Comprehensively compliant	Comprehensively compliant	Comprehensively compliant	16	Completely compliance	Slight problem	No problems	No problems	No pain/discomport	No depressed	0.9308	30-43
29	90	Urban	Female	University	Working	Others	No	>20 million VND	Others (Nuclear or Extended family)	Yes	Never	No	No	No	No	No need to quarantine								0	Not doing	Highly compliant	Comprehensively compliant	Highly compliant	Highly compliant	13	Completely compliance	Slight problem	No problems	No problems	No pain/discomport	No depressed	0.9308	18-29
32	95	Urban	Male	University	Working	Others	No	10-20 million VND	Others (Nuclear or Extended family)	Yes	Never	No	No	No	No	No need to quarantine								0	Not doing	Moderately compliant	Highly compliant	No compliance	Comprehensively compliant	10	Very compliance	Slight problem	No problems	No problems	No pain/discomport	Slight depressed	0.867	30-43
27	90	Urban	Female	University	Working	Kinh	No	10-20 million VND	Couples	No	Never	No	No	No	No	No need to quarantine								0	Not doing	Moderately compliant	Comprehensively compliant	Moderately compliant	Highly compliant	11	Very compliance	Slight problem	No problems	No problems	No pain/discomport	Slight depressed	0.867	18-29
22	56	Urban	Male	University	Not working (icl. unemployed/student/retired)	Kinh	No	<5 million VND	Others (Nuclear or Extended family)	No	Never	No	No	No	No	No need to quarantine								0	Not doing	Moderately compliant	Moderately compliant	Highly compliant	Comprehensively compliant	11	Very compliance	Slight problem	No problems	Moderate problem	No pain/discomport	Slight depressed	0.8083	18-29
30	50	Urban	Male	University	Working	Kinh	Yes	<5 million VND	Living alone	No	I am not sure	No	Don't known	No	Yes	Self quarantine	Comprehensively compliant	Highly compliant	Moderately compliant	Highly compliant	Comprehensively compliant	Highly compliant	Highly compliant	22	Completely compliance	Highly compliant	Comprehensively compliant	Highly compliant	Comprehensively compliant	14	Completely compliance	Slight problem	Slight problem	Slight problem	Slight pain/discomport	Slight depressed	0.6939	30-43
21	90	Urban	Female	University	Not working (icl. unemployed/student/retired)	Kinh	No	5-10 million VND	Others (Nuclear or Extended family)	No	I am not sure	No	No	Don't known	No	No need to quarantine								0	Not doing	Comprehensively compliant	Highly compliant	Moderately compliant	Highly compliant	12	Very compliance	Slight problem	No problems	No problems	No pain/discomport	Slight depressed	0.867	18-29
24	90	Urban	Female	University	Working	Kinh	No	10-20 million VND	Others (Nuclear or Extended family)	No	Never	No	No	Yes		Self quarantine	Comprehensively compliant	Comprehensively compliant	Comprehensively compliant	Comprehensively compliant	Comprehensively compliant	Comprehensively compliant	Comprehensively compliant	28	Completely compliance	Comprehensively compliant	Comprehensively compliant	Comprehensively compliant	Comprehensively compliant	16	Completely compliance	Slight problem	No problems	No problems	No pain/discomport	Slight depressed	0.867	18-29
56	90	Urban	Male	University	Working	Kinh	No	>20 million VND	Others (Nuclear or Extended family)	Yes	Never	No	No	No	No	No need to quarantine								0	Not doing	Moderately compliant	Highly compliant	Moderately compliant	Moderately compliant	9	Very compliance	Slight problem	No problems	No problems	No pain/discomport	Slight depressed	0.867	44+
31	90	Urban	Female	University	Working	Kinh	No	>20 million VND	Others (Nuclear or Extended family)	No	I am not sure	No	No	No	No	No need to quarantine								0	Not doing	Not compliance	Comprehensively compliant	Moderately compliant	Moderately compliant	9	Very compliance	Slight problem	No problems	Slight problem	No pain/discomport	No depressed	0.8844	30-43
22	90	Suburban	Female	University	Not working (icl. unemployed/student/retired)	Kinh	No	10-20 million VND	Others (Nuclear or Extended family)	No	Never	No	No	No	No	No need to quarantine								0	Not doing	Comprehensively compliant	Comprehensively compliant	Comprehensively compliant	Highly compliant	15	Completely compliance	Slight problem	No problems	No problems	No pain/discomport	Slight depressed	0.867	18-29
35	90	Urban	Female	Higher than university	Working	Kinh	No	>20 million VND	Others (Nuclear or Extended family)	No	Yes, I am F3/F4	No	No	No	No	No need to quarantine								0	Not doing	Moderately compliant	Highly compliant	Highly compliant	Comprehensively compliant	12	Very compliance	Slight problem	No problems	No problems	No pain/discomport	Slight depressed	0.867	30-43
48	100	Urban	Female	Higher than university	Working	Kinh	No	5-10 million VND	Others (Nuclear or Extended family)	No	Never	No	No	No	No	No need to quarantine								0	Not doing	Comprehensively compliant	Comprehensively compliant	Comprehensively compliant	Comprehensively compliant	16	Completely compliance	Slight problem	No problems	No problems	No pain/discomport	No depressed	0.9308	44+
28	80	Urban	Female	University	Working	Kinh	No	10-20 million VND	Others (Nuclear or Extended family)	No	Never	No	No	No	No	No need to quarantine								0	Not doing	Comprehensively compliant	Comprehensively compliant	Comprehensively compliant	Comprehensively compliant	16	Completely compliance	Slight problem	No problems	No problems	No pain/discomport	Slight depressed	0.867	18-29
18	69	Rural	Male	Lower than university	Not working (icl. unemployed/student/retired)	Kinh	No	<5 million VND	Others (Nuclear or Extended family)	Yes	I am not sure	No	No	No	No	No need to quarantine								0	Not doing	Highly compliant	Highly compliant	Highly compliant	Highly compliant	12	Very compliance	Slight problem	No problems	Slight problem	No pain/discomport	Extreme depressed	0.6456	18-29
26	85	Rural	Male	University	Working	Kinh	No	10-20 million VND	Others (Nuclear or Extended family)	No	Never	No	No	No	No	No need to quarantine								0	Not doing	Highly compliant	Moderately compliant	Comprehensively compliant	Comprehensively compliant	13	Completely compliance	Moderate problem	No problems	No problems	No pain/discomport	No depressed	0.9215	18-29
25	80	Urban	Female	University	Working	Kinh	No	10-20 million VND	Living alone	No	Never	No	No	No	No	No need to quarantine								0	Not doing	Not compliance	Moderately compliant	Highly compliant	Comprehensively compliant	10	Very compliance	Moderate problem	No problems	Slight problem	No pain/discomport	Slight depressed	0.8113	18-29
23	80	Urban	Female	University	Working	Kinh	No	<5 million VND	Living alone	No	I am not sure	No	No	No	No	No need to quarantine								0	Not doing	Moderately compliant	Highly compliant	Highly compliant	Highly compliant	11	Very compliance	Moderate problem	No problems	No problems	No pain/discomport	Moderate depressed	0.8089	18-29
20	12	Urban	Male	Lower than university	Not working (icl. unemployed/student/retired)	Others	No	10-20 million VND	Living alone	Yes	I am not sure	No	Don't known	No	No	No need to quarantine								0	Not doing	Moderately compliant	Comprehensively compliant	Moderately compliant	Comprehensively compliant	12	Very compliance	Moderate problem	No problems	No problems	Slight pain/discomport	Extreme depressed	0.5988	18-29
46	75	Urban	Female	University	Working	Kinh	No	>20 million VND	Others (Nuclear or Extended family)	Yes	Never	No	No	No	No	No need to quarantine								0	Not doing	Comprehensively compliant	Comprehensively compliant	Comprehensively compliant	Comprehensively compliant	16	Completely compliance	Moderate problem	No problems	No problems	No pain/discomport	No depressed	0.9215	44+
36	100	Urban	Male	Higher than university	Working	Kinh	No	10-20 million VND	Others (Nuclear or Extended family)	Yes	Yes, I am F3/F4	No	No	No	No	No need to quarantine								0	Not doing	Highly compliant	Comprehensively compliant	Highly compliant	Comprehensively compliant	14	Completely compliance	Moderate problem	No problems	No problems	No pain/discomport	Slight depressed	0.8577	30-43
24	95	Urban	Female	Lower than university	Working	Kinh	No	10-20 million VND	Others (Nuclear or Extended family)	No	Never	No	No	No	No	No need to quarantine								0	Not doing	Highly compliant	Comprehensively compliant	Comprehensively compliant	Comprehensively compliant	15	Completely compliance	Moderate problem	No problems	No problems	No pain/discomport	Slight depressed	0.8577	18-29
23	90	Rural	Female	University	Not working (icl. unemployed/student/retired)	Kinh	No	<5 million VND	Others (Nuclear or Extended family)	No	Never	No	No	Yes		Self quarantine	Comprehensively compliant	Comprehensively compliant	Do not do	Moderately compliant	Highly compliant	No compliance	Moderately compliant	16	Very compliance	Comprehensively compliant	Comprehensively compliant	Comprehensively compliant	Comprehensively compliant	16	Completely compliance	Moderate problem	No problems	No problems	No pain/discomport	No depressed	0.9215	18-29
47	100	Urban	Male	Higher than university	Not working (icl. unemployed/student/retired)	Kinh	No	10-20 million VND	Others (Nuclear or Extended family)	No	Yes, I am F3/F4	Yes	Don't known	No	Yes	Self quarantine	Comprehensively compliant	Comprehensively compliant	Comprehensively compliant	Comprehensively compliant	Comprehensively compliant	Comprehensively compliant	Comprehensively compliant	28	Completely compliance	Comprehensively compliant	Comprehensively compliant	Comprehensively compliant	Comprehensively compliant	16	Completely compliance	Moderate problem	No problems	No problems	No pain/discomport	Slight depressed	0.8577	44+
27	90	Urban	Female	University	Working	Kinh	No	10-20 million VND	Living alone	No	Never	No	No	No	Yes	Self quarantine	Moderately compliant	Highly compliant	Highly compliant	Comprehensively compliant	Comprehensively compliant	Comprehensively compliant	Highly compliant	23	Completely compliance	Comprehensively compliant	Comprehensively compliant	Comprehensively compliant	Comprehensively compliant	16	Completely compliance	No problems	No problems	Slight problem	No pain/discomport	Moderate depressed	0.841	18-29
63	90	Urban	Male	University	Not working (icl. unemployed/student/retired)	Kinh	No	5-10 million VND	Others (Nuclear or Extended family)	Yes	Never	No	No	No	No	No need to quarantine								0	Not doing	Comprehensively compliant	Comprehensively compliant	Comprehensively compliant	Highly compliant	15	Completely compliance	No problems	No problems	No problems	Slight pain/discomport	Slight depressed	0.8523	44+
47	90	Urban	Female	Higher than university	Working	Kinh	No	>20 million VND	Others (Nuclear or Extended family)	No	I am not sure	No	No	No	No	No need to quarantine								0	Not doing	Comprehensively compliant	Comprehensively compliant	Comprehensively compliant	Comprehensively compliant	16	Completely compliance	No problems	No problems	No problems	No pain/discomport	Slight depressed	0.9362	44+
30	99	Urban	Male	University	Working	Others	No	10-20 million VND	Others (Nuclear or Extended family)	No	Never	No	No	No	No	No need to quarantine								0	Not doing	Moderately compliant	Comprehensively compliant	Highly compliant	Highly compliant	12	Very compliance	No problems	No problems	No problems	No pain/discomport	No depressed	1	30-43
23	85	Urban	Female	University	Working	Kinh	No	>20 million VND	Others (Nuclear or Extended family)	No	I am not sure	No	No	No	No	No need to quarantine								0	Not doing	Moderately compliant	Comprehensively compliant	Highly compliant	Comprehensively compliant	13	Completely compliance	No problems	No problems	No problems	No pain/discomport	No depressed	1	18-29
31	95	Urban	Female	Lower than university	Working	Kinh	No	10-20 million VND	Others (Nuclear or Extended family)	No	Yes, I am F3/F4	Yes	Yes	Yes		Self quarantine	Comprehensively compliant	Comprehensively compliant	Comprehensively compliant	Comprehensively compliant	Comprehensively compliant	Comprehensively compliant	Comprehensively compliant	28	Completely compliance	Comprehensively compliant	Comprehensively compliant	Comprehensively compliant	Comprehensively compliant	16	Completely compliance	No problems	No problems	No problems	No pain/discomport	No depressed	1	30-43
33	100	Urban	Male	University	Working	Kinh	No	5-10 million VND	Others (Nuclear or Extended family)	No	Never	No	No	No	No	No need to quarantine								0	Not doing	Comprehensively compliant	Comprehensively compliant	Comprehensively compliant	Comprehensively compliant	16	Completely compliance	No problems	No problems	No problems	No pain/discomport	No depressed	1	30-43
23	90	Urban	Female	University	Working	Kinh	No	10-20 million VND	Others (Nuclear or Extended family)	Yes	Never	No	Don't known	No	No	No need to quarantine								0	Not doing	Moderately compliant	Comprehensively compliant	Comprehensively compliant	Highly compliant	13	Completely compliance	No problems	No problems	No problems	No pain/discomport	Slight depressed	0.9362	18-29
75	80	Urban	Female	Lower than university	Not working (icl. unemployed/student/retired)	Kinh	No	10-20 million VND	Others (Nuclear or Extended family)	Yes	I am not sure	Yes	Yes	Yes		Self quarantine	Comprehensively compliant	Comprehensively compliant	Comprehensively compliant	Comprehensively compliant	Comprehensively compliant	Comprehensively compliant	Comprehensively compliant	28	Completely compliance	Comprehensively compliant	Comprehensively compliant	Comprehensively compliant	Comprehensively compliant	16	Completely compliance	No problems	No problems	No problems	Slight pain/discomport	Slight depressed	0.8523	44+
29	95	Rural	Female	University	Working	Others	No	5-10 million VND	Others (Nuclear or Extended family)	No	I am not sure	No	No	No	No	No need to quarantine								0	Not doing	Moderately compliant	Highly compliant	Highly compliant	Highly compliant	11	Very compliance	No problems	No problems	No problems	No pain/discomport	Slight depressed	0.9362	18-29
29	90	Urban	Female	Higher than university	Working	Kinh	No	>20 million VND	Others (Nuclear or Extended family)	No	Yes, I am F3/F4	No	No	No	No	No need to quarantine								0	Not doing	Comprehensively compliant	Comprehensively compliant	Comprehensively compliant	Comprehensively compliant	16	Completely compliance	No problems	No problems	No problems	No pain/discomport	No depressed	1	18-29
29	90	Suburban	Female	University	Working	Kinh	No	5-10 million VND	Others (Nuclear or Extended family)	No	Never	No	No	No	No	No need to quarantine								0	Not doing	Highly compliant	Comprehensively compliant	Moderately compliant	Highly compliant	12	Very compliance	No problems	No problems	No problems	No pain/discomport	No depressed	1	18-29
25	95	Urban	Female	University	Working	Kinh	No	5-10 million VND	Others (Nuclear or Extended family)	No	Never	No	No	No	No	No need to quarantine								0	Not doing	Moderately compliant	Moderately compliant	Moderately compliant	Moderately compliant	8	Moderate compliance	No problems	No problems	Slight problem	No pain/discomport	Moderate depressed	0.841	18-29
31	90	Urban	Female	University	Working	Kinh	No	>20 million VND	Others (Nuclear or Extended family)	Yes	I am not sure	No	No	No	No	No need to quarantine								0	Not doing	Moderately compliant	Comprehensively compliant	Highly compliant	Highly compliant	12	Very compliance	No problems	No problems	No problems	No pain/discomport	No depressed	1	30-43
42	98	Urban	Female	University	Working	Kinh	No	10-20 million VND	Others (Nuclear or Extended family)	No	Never	No	No	No	No	No need to quarantine								0	Not doing	Moderately compliant	Comprehensively compliant	Highly compliant	Highly compliant	12	Very compliance	No problems	No problems	No problems	No pain/discomport	Slight depressed	0.9362	30-43
28	80	Urban	Male	University	Working	Kinh	No	>20 million VND	Others (Nuclear or Extended family)	No	Yes, I am F3/F4	Yes	No	No	No	In Goverment quarantine facility								0	Not doing	Highly compliant	Comprehensively compliant	Highly compliant	Highly compliant	13	Completely compliance	No problems	No problems	No problems	No pain/discomport	Slight depressed	0.9362	18-29
41	80	Urban	Female	Higher than university	Working	Kinh	No	10-20 million VND	Others (Nuclear or Extended family)	No	Never	No	No	No	No	No need to quarantine								0	Not doing	Moderately compliant	Moderately compliant	Highly compliant	Highly compliant	10	Very compliance	No problems	No problems	No problems	No pain/discomport	Slight depressed	0.9362	30-43
67	95	Urban	Male	Higher than university	Not working (icl. unemployed/student/retired)	Kinh	No	<5 million VND	Couples	Yes	Never	No	No	No	No	No need to quarantine								0	Not doing	Moderately compliant	Comprehensively compliant	Moderately compliant	Highly compliant	11	Very compliance	No problems	No problems	No problems	No pain/discomport	Slight depressed	0.9362	44+
28	100	Urban	Male	University	Working	Kinh	No	10-20 million VND	Living alone	No	Never	No	No	No	No	No need to quarantine								0	Not doing	Moderately compliant	Comprehensively compliant	Comprehensively compliant	Comprehensively compliant	14	Completely compliance	No problems	No problems	No problems	No pain/discomport	No depressed	1	18-29
20	90	Suburban	Female	University	Not working (icl. unemployed/student/retired)	Kinh	No	<5 million VND	Others (Nuclear or Extended family)	No	Never	No	No	No	No	No need to quarantine								0	Not doing	Comprehensively compliant	Comprehensively compliant	Comprehensively compliant	Comprehensively compliant	16	Completely compliance	No problems	No problems	No problems	No pain/discomport	No depressed	1	18-29
30	80	Rural	Female	University	Working	Others	No	10-20 million VND	Others (Nuclear or Extended family)	Yes	Never	No	No	No	No	No need to quarantine								0	Not doing	Moderately compliant	Comprehensively compliant	Highly compliant	Comprehensively compliant	13	Completely compliance	No problems	No problems	No problems	Slight pain/discomport	Slight depressed	0.8523	30-43
70	100	Rural	Male	Lower than university	Not working (icl. unemployed/student/retired)	Kinh	No	<5 million VND	Others (Nuclear or Extended family)	No	Yes, I am F3/F4	No	Yes	Don't known	Yes	Self quarantine	Comprehensively compliant	Comprehensively compliant	Comprehensively compliant	Comprehensively compliant	Comprehensively compliant	Comprehensively compliant	Comprehensively compliant	28	Completely compliance	Comprehensively compliant	Comprehensively compliant	Comprehensively compliant	Comprehensively compliant	16	Completely compliance	No problems	No problems	No problems	No pain/discomport	No depressed	1	44+
38	90	Urban	Male	University	Working	Kinh	No	>20 million VND	Others (Nuclear or Extended family)	Yes	I am not sure	No	No	No	No	No need to quarantine								0	Not doing	Moderately compliant	Highly compliant	Moderately compliant	Highly compliant	10	Very compliance	No problems	No problems	No problems	No pain/discomport	Slight depressed	0.9362	30-43
26	90	Urban	Female	University	Working	Kinh	No	5-10 million VND	Others (Nuclear or Extended family)	Yes	I am not sure	No	No	No	Yes	Self quarantine	Comprehensively compliant	Highly compliant	Comprehensively compliant	Highly compliant	Comprehensively compliant	Highly compliant	Highly compliant	24	Completely compliance	Highly compliant	Comprehensively compliant	Comprehensively compliant	Highly compliant	14	Completely compliance	No problems	No problems	No problems	No pain/discomport	Slight depressed	0.9362	18-29
24	90	Urban	Female	University	Working	Kinh	No	5-10 million VND	Living alone	No	Yes, I am F3/F4	No	No	No	Yes	Self quarantine	Moderately compliant	Moderately compliant	No compliance	Highly compliant	Highly compliant	Comprehensively compliant	Moderately compliant	17	Very compliance	Moderately compliant	Comprehensively compliant	Comprehensively compliant	Highly compliant	13	Completely compliance	No problems	No problems	No problems	No pain/discomport	Slight depressed	0.9362	18-29
24	95	Suburban	Female	University	Working	Kinh	No	10-20 million VND	Others (Nuclear or Extended family)	No	I am not sure	No	No	Yes		Self quarantine	Moderately compliant	Moderately compliant	Moderately compliant	Comprehensively compliant	Highly compliant	Highly compliant	Highly compliant	19	Very compliance	Highly compliant	Comprehensively compliant	Moderately compliant	Comprehensively compliant	13	Completely compliance	No problems	No problems	Slight problem	No pain/discomport	No depressed	0.9536	18-29
27	95	Urban	Female	University	Working	Kinh	No	<5 million VND	Others (Nuclear or Extended family)	No	Never	No	No	No	No	No need to quarantine								0	Not doing	Highly compliant	Comprehensively compliant	Comprehensively compliant	Comprehensively compliant	15	Completely compliance	No problems	No problems	No problems	No pain/discomport	No depressed	1	18-29
37	95	Urban	Female	University	Working	Kinh	No	10-20 million VND	Others (Nuclear or Extended family)	No	Yes, I am F3/F4	No	No	Yes		Self quarantine	Comprehensively compliant	Highly compliant	Moderately compliant	Highly compliant	Highly compliant	Highly compliant	Highly compliant	21	Very compliance	Comprehensively compliant	Highly compliant	Comprehensively compliant	Comprehensively compliant	15	Completely compliance	No problems	No problems	No problems	No pain/discomport	No depressed	1	30-43
23	85	Urban	Female	University	Not working (icl. unemployed/student/retired)	Kinh	No	<5 million VND	Living alone	No	I am not sure	No	Yes	No	No	No need to quarantine								0	Not doing	Highly compliant	Comprehensively compliant	Highly compliant	Comprehensively compliant	14	Completely compliance	No problems	No problems	No problems	No pain/discomport	Slight depressed	0.9362	18-29
36	100	Urban	Female	Higher than university	Working	Kinh	No	>20 million VND	Others (Nuclear or Extended family)	No	Never	No	No	No	No	No need to quarantine								0	Not doing	Highly compliant	Highly compliant	Highly compliant	Highly compliant	12	Very compliance	No problems	No problems	No problems	No pain/discomport	No depressed	1	30-43
25	95	Urban	Female	University	Working	Kinh	No	10-20 million VND	Living alone	No	I am not sure	Yes	Yes	No	No	In Goverment quarantine facility								0	Not doing	Highly compliant	Comprehensively compliant	Comprehensively compliant	Comprehensively compliant	15	Completely compliance	No problems	No problems	No problems	No pain/discomport	No depressed	1	18-29
27	80	Urban	Female	University	Working	Kinh	No	10-20 million VND	Others (Nuclear or Extended family)	No	Never	No	No	No	No	No need to quarantine								0	Not doing	Moderately compliant	Comprehensively compliant	Comprehensively compliant	Comprehensively compliant	14	Completely compliance	No problems	No problems	No problems	No pain/discomport	No depressed	1	18-29
27	60	Rural	Female	University	Working	Kinh	No	<5 million VND	Others (Nuclear or Extended family)	No	Never	No	No	No	Yes	Self quarantine	Moderately compliant	Moderately compliant	Moderately compliant	Comprehensively compliant	Moderately compliant	Moderately compliant	Moderately compliant	16	Very compliance	Moderately compliant	Moderately compliant	Moderately compliant	Moderately compliant	8	Moderate compliance	No problems	No problems	No problems	No pain/discomport	Slight depressed	0.9362	18-29
37	100	Rural	Female	University	Working	Kinh	No	5-10 million VND	Others (Nuclear or Extended family)	No	Never	No	No	No	No	No need to quarantine								0	Not doing	Not compliance	Comprehensively compliant	Highly compliant	Comprehensively compliant	12	Very compliance	No problems	No problems	No problems	No pain/discomport	No depressed	1	30-43
30	80	Rural	Male	University	Working	Kinh	No	10-20 million VND	Others (Nuclear or Extended family)	Yes	Never	No	No	No	No	No need to quarantine								0	Not doing	Moderately compliant	Comprehensively compliant	Moderately compliant	Comprehensively compliant	12	Very compliance	No problems	No problems	No problems	No pain/discomport	Slight depressed	0.9362	30-43
39	95	Urban	Female	Higher than university	Working	Kinh	No	>20 million VND	Others (Nuclear or Extended family)	No	Never	No	No	No	No	No need to quarantine								0	Not doing	Comprehensively compliant	Comprehensively compliant	Comprehensively compliant	Comprehensively compliant	16	Completely compliance	No problems	No problems	No problems	No pain/discomport	No depressed	1	30-43
27	75	Rural	Female	University	Working	Kinh	No	10-20 million VND	Others (Nuclear or Extended family)	No	Never	No	No	No	No	No need to quarantine								0	Not doing	Moderately compliant	Moderately compliant	Highly compliant	Highly compliant	10	Very compliance	No problems	No problems	No problems	No pain/discomport	Slight depressed	0.9362	18-29
27	95	Rural	Female	University	Working	Kinh	No	5-10 million VND	Others (Nuclear or Extended family)	No	Never	No	No	No	No	No need to quarantine								0	Not doing	Moderately compliant	Highly compliant	Highly compliant	Highly compliant	11	Very compliance	No problems	No problems	No problems	No pain/discomport	No depressed	1	18-29
21	95	Urban	Male	University	Not working (icl. unemployed/student/retired)	Kinh	No	>20 million VND	Others (Nuclear or Extended family)	No	I am not sure	No	Yes	No	Yes	Self quarantine	Comprehensively compliant	Comprehensively compliant	Highly compliant	Do not do	Highly compliant	Highly compliant	Highly compliant	20	Very compliance	Highly compliant	Highly compliant	Comprehensively compliant	Comprehensively compliant	14	Completely compliance	No problems	No problems	No problems	No pain/discomport	No depressed	1	18-29
29	90	Suburban	Male	University	Working	Kinh	No	5-10 million VND	Others (Nuclear or Extended family)	No	Never	No	No	No	No	No need to quarantine								0	Not doing	Comprehensively compliant	Comprehensively compliant	Highly compliant	Comprehensively compliant	15	Completely compliance	No problems	No problems	No problems	No pain/discomport	No depressed	1	18-29
22	80	Rural	Female	University	Not working (icl. unemployed/student/retired)	Kinh	No	<5 million VND	Couples	No	Never	No	Don't known	No	No	No need to quarantine								0	Not doing	Comprehensively compliant	Comprehensively compliant	Comprehensively compliant	Comprehensively compliant	16	Completely compliance	No problems	No problems	No problems	No pain/discomport	No depressed	1	18-29
25	60	Suburban	Male	University	Working	Kinh	Yes	10-20 million VND	Living alone	No	Never	No	No	No	No	No need to quarantine								0	Not doing	Highly compliant	Comprehensively compliant	Comprehensively compliant	Comprehensively compliant	15	Completely compliance	No problems	No problems	No problems	No pain/discomport	No depressed	1	18-29
55	100	Suburban	Female	Higher than university	Working	Kinh	No	5-10 million VND	Couples	No	Never	No	No	No	No	No need to quarantine								0	Not doing	Comprehensively compliant	Comprehensively compliant	Comprehensively compliant	Comprehensively compliant	16	Completely compliance	No problems	No problems	No problems	No pain/discomport	No depressed	1	44+
24	90	Urban	Female	Lower than university	Not working (icl. unemployed/student/retired)	Kinh	No	10-20 million VND	Living alone	No	Yes, I am F3/F4	No	No	Yes		Self quarantine	Moderately compliant	Comprehensively compliant	Moderately compliant	Comprehensively compliant	Comprehensively compliant	Comprehensively compliant	No compliance	21	Very compliance	Comprehensively compliant	Comprehensively compliant	Comprehensively compliant	Comprehensively compliant	16	Completely compliance	No problems	No problems	No problems	No pain/discomport	No depressed	1	18-29
29	90	Urban	Female	University	Working	Kinh	No	5-10 million VND	Others (Nuclear or Extended family)	No	Never	No	No	No	No	No need to quarantine								0	Not doing	Comprehensively compliant	Comprehensively compliant	Comprehensively compliant	Comprehensively compliant	16	Completely compliance	No problems	No problems	No problems	No pain/discomport	No depressed	1	18-29
40	100	Rural	Male	University	Working	Kinh	No	>20 million VND	Others (Nuclear or Extended family)	No	Yes, I am F3/F4	No	No	No	Yes	Self quarantine	Comprehensively compliant	Comprehensively compliant	Comprehensively compliant	Comprehensively compliant	Comprehensively compliant	Comprehensively compliant	Comprehensively compliant	28	Completely compliance	Comprehensively compliant	Comprehensively compliant	Comprehensively compliant	Comprehensively compliant	16	Completely compliance	No problems	No problems	No problems	No pain/discomport	No depressed	1	30-43
25	100	Rural	Female	University	Working	Kinh	No	5-10 million VND	Others (Nuclear or Extended family)	No	Never	No	No	No	No	No need to quarantine								0	Not doing	Comprehensively compliant	Highly compliant	Moderately compliant	Highly compliant	12	Very compliance	No problems	No problems	No problems	No pain/discomport	Slight depressed	0.9362	18-29
27	90	Rural	Male	University	Working	Kinh	No	5-10 million VND	Others (Nuclear or Extended family)	No	Never	No	No	No	No	No need to quarantine								0	Not doing	Moderately compliant	Comprehensively compliant	Highly compliant	Comprehensively compliant	13	Completely compliance	No problems	No problems	No problems	No pain/discomport	Slight depressed	0.9362	18-29
31	90	Urban	Female	University	Working	Kinh	No	<5 million VND	Others (Nuclear or Extended family)	No	I am not sure	No	No	No	No	No need to quarantine								0	Not doing	Moderately compliant	Highly compliant	Highly compliant	Highly compliant	11	Very compliance	No problems	No problems	No problems	No pain/discomport	No depressed	1	30-43
54	60	Suburban	Female	University	Working	Kinh	No	10-20 million VND	Others (Nuclear or Extended family)	No	Yes, I am F3/F4	No	No	Yes		Self quarantine	Comprehensively compliant	Comprehensively compliant	Comprehensively compliant	Comprehensively compliant	Comprehensively compliant	Comprehensively compliant	Highly compliant	27	Completely compliance	Comprehensively compliant	Comprehensively compliant	Comprehensively compliant	Comprehensively compliant	16	Completely compliance	No problems	No problems	No problems	Moderate pain/discomport	Severe depressed	0.6766	44+
36	95	Urban	Female	Lower than university	Working	Others	No	5-10 million VND	Others (Nuclear or Extended family)	No	Yes, I am F3/F4	No	No	No	No	No need to quarantine								0	Not doing	Comprehensively compliant	Comprehensively compliant	Comprehensively compliant	Comprehensively compliant	16	Completely compliance	No problems	No problems	No problems	No pain/discomport	No depressed	1	30-43
29	95	Urban	Female	University	Working	Kinh	No	10-20 million VND	Others (Nuclear or Extended family)	No	Never	No	No	No	No	No need to quarantine								0	Not doing	Moderately compliant	Highly compliant	Highly compliant	Comprehensively compliant	12	Very compliance	No problems	No problems	Slight problem	No pain/discomport	Slight depressed	0.8898	18-29
30	70	Urban	Female	Higher than university	Not working (icl. unemployed/student/retired)	Kinh	No	>20 million VND	Living alone	Yes	Never	No	No	No	No	No need to quarantine								0	Not doing	Comprehensively compliant	Comprehensively compliant	Comprehensively compliant	Comprehensively compliant	16	Completely compliance	No problems	No problems	No problems	No pain/discomport	Slight depressed	0.9362	30-43
42	90	Urban	Male	Higher than university	Working	Kinh	No	10-20 million VND	Couples	Yes	Never	No	Yes	No	No	No need to quarantine								0	Not doing	Moderately compliant	Moderately compliant	Moderately compliant	Moderately compliant	8	Moderate compliance	No problems	No problems	No problems	No pain/discomport	No depressed	1	30-43
33	80	Suburban	Female	University	Working	Kinh	No	<5 million VND	Others (Nuclear or Extended family)	No	Never	No	No	No	No	No need to quarantine								0	Not doing	Highly compliant	Comprehensively compliant	Comprehensively compliant	Comprehensively compliant	15	Completely compliance	No problems	No problems	No problems	No pain/discomport	Moderate depressed	0.8874	30-43
37	80	Urban	Female	Higher than university	Working	Kinh	No	>20 million VND	Others (Nuclear or Extended family)	No	Yes, I am F3/F4	No	No	No	No	No need to quarantine								0	Not doing	Moderately compliant	Comprehensively compliant	Comprehensively compliant	Comprehensively compliant	14	Completely compliance	No problems	No problems	Slight problem	No pain/discomport	Slight depressed	0.8898	30-43
23	90	Urban	Female	University	Working	Kinh	No	5-10 million VND	Living alone	No	Never	No	No	No	No	No need to quarantine								0	Not doing	Not compliance	Highly compliant	Highly compliant	Comprehensively compliant	11	Very compliance	No problems	No problems	Slight problem	No pain/discomport	Slight depressed	0.8898	18-29
27	70	Suburban	Female	Higher than university	Working	Kinh	Yes	>20 million VND	Others (Nuclear or Extended family)	No	Never	No	Don't known	No	No	No need to quarantine								0	Not doing	Moderately compliant	Comprehensively compliant	Comprehensively compliant	Comprehensively compliant	14	Completely compliance	No problems	No problems	No problems	No pain/discomport	Moderate depressed	0.8874	18-29
23	100	Urban	Male	University	Not working (icl. unemployed/student/retired)	Kinh	No	10-20 million VND	Others (Nuclear or Extended family)	No	Never	No	No	No	No	No need to quarantine								0	Not doing	Highly compliant	Comprehensively compliant	Highly compliant	Comprehensively compliant	14	Completely compliance	No problems	No problems	No problems	No pain/discomport	Slight depressed	0.9362	18-29
27	100	Suburban	Male	University	Working	Kinh	No	<5 million VND	Others (Nuclear or Extended family)	No	I am not sure	No	No	No	No	No need to quarantine								0	Not doing	Highly compliant	Highly compliant	Highly compliant	Comprehensively compliant	13	Completely compliance	No problems	No problems	No problems	No pain/discomport	No depressed	1	18-29
28	95	Rural	Female	University	Working	Kinh	No	5-10 million VND	Others (Nuclear or Extended family)	No	Never	No	No	No	No	No need to quarantine								0	Not doing	Comprehensively compliant	Comprehensively compliant	Comprehensively compliant	Comprehensively compliant	16	Completely compliance	No problems	No problems	No problems	No pain/discomport	No depressed	1	18-29
30	100	Urban	Male	Higher than university	Working	Kinh	No	10-20 million VND	Others (Nuclear or Extended family)	No	I am not sure	No	No	No	No	No need to quarantine								0	Not doing	Comprehensively compliant	Comprehensively compliant	Comprehensively compliant	Comprehensively compliant	16	Completely compliance	No problems	No problems	No problems	No pain/discomport	No depressed	1	30-43
45	95	Urban	Male	Higher than university	Working	Kinh	No	>20 million VND	Others (Nuclear or Extended family)	No	Yes, I am F3/F4	No	No	Yes		Self quarantine	Comprehensively compliant	Highly compliant	Highly compliant	Comprehensively compliant	Highly compliant	Highly compliant	Highly compliant	23	Completely compliance	Moderately compliant	Comprehensively compliant	Highly compliant	Highly compliant	12	Very compliance	No problems	No problems	No problems	No pain/discomport	Slight depressed	0.9362	44+
33	90	Rural	Female	University	Working	Kinh	No	<5 million VND	Others (Nuclear or Extended family)	No	Yes, I am F3/F4	No	No	No	No	No need to quarantine								0	Not doing	Comprehensively compliant	Comprehensively compliant	Comprehensively compliant	Comprehensively compliant	16	Completely compliance	No problems	No problems	No problems	Slight pain/discomport	No depressed	0.9161	30-43
46	100	Urban	Male	University	Working	Kinh	No	10-20 million VND	Couples	No	Never	No	No	No	No	No need to quarantine								0	Not doing	Comprehensively compliant	Comprehensively compliant	Comprehensively compliant	Comprehensively compliant	16	Completely compliance	No problems	No problems	No problems	No pain/discomport	No depressed	1	44+
24	80	Urban	Male	University	Working	Kinh	Yes	<5 million VND	Living alone	No	I am not sure	No	No	Yes		Self quarantine	Comprehensively compliant	No compliance	Do not do	Comprehensively compliant	Highly compliant	Comprehensively compliant	Comprehensively compliant	20	Very compliance	Comprehensively compliant	Comprehensively compliant	Comprehensively compliant	Comprehensively compliant	16	Completely compliance	No problems	No problems	Slight problem	No pain/discomport	Slight depressed	0.8898	18-29
26	90	Urban	Male	University	Working	Kinh	No	10-20 million VND	Others (Nuclear or Extended family)	No	Never	No	No	No	No	No need to quarantine								0	Not doing	Not compliance	Highly compliant	No compliance	No compliance	6	Moderate compliance	No problems	No problems	No problems	No pain/discomport	No depressed	1	18-29
25	90	Urban	Female	University	Working	Others	No	>20 million VND	Others (Nuclear or Extended family)	Yes	Never	No	No	No	No	No need to quarantine								0	Not doing	Moderately compliant	Comprehensively compliant	Comprehensively compliant	Comprehensively compliant	14	Completely compliance	No problems	No problems	No problems	No pain/discomport	No depressed	1	18-29
19	85	Urban	Male	University	Not working (icl. unemployed/student/retired)	Kinh	No	<5 million VND	Others (Nuclear or Extended family)	No	Never	No	No	No	No	No need to quarantine								0	Not doing	Moderately compliant	Highly compliant	Highly compliant	Highly compliant	11	Very compliance	No problems	No problems	No problems	Slight pain/discomport	Severe depressed	0.7448	18-29
27	90	Urban	Male	University	Working	Kinh	No	10-20 million VND	Living alone	No	Never	No	No	No	Yes	Self quarantine	Comprehensively compliant	Comprehensively compliant	Comprehensively compliant	Comprehensively compliant	Comprehensively compliant	Comprehensively compliant	Comprehensively compliant	28	Completely compliance	Comprehensively compliant	Comprehensively compliant	Comprehensively compliant	Comprehensively compliant	16	Completely compliance	No problems	No problems	No problems	No pain/discomport	No depressed	1	18-29
44	90	Urban	Female	Higher than university	Working	Kinh	No	10-20 million VND	Others (Nuclear or Extended family)	No	Never	No	Yes	No	No	No need to quarantine								0	Not doing	Moderately compliant	Highly compliant	Moderately compliant	Moderately compliant	9	Very compliance	No problems	No problems	Slight problem	No pain/discomport	Slight depressed	0.8898	44+
27	80	Suburban	Male	University	Working	Kinh	No	>20 million VND	Others (Nuclear or Extended family)	No	Yes, I am F2	No	No	Yes		Self quarantine	Comprehensively compliant	Comprehensively compliant	Highly compliant	Comprehensively compliant	Comprehensively compliant	Comprehensively compliant	Comprehensively compliant	27	Completely compliance	Comprehensively compliant	Comprehensively compliant	Comprehensively compliant	Comprehensively compliant	16	Completely compliance	No problems	No problems	No problems	Slight pain/discomport	Slight depressed	0.8523	18-29
61	100	Rural	Male	Lower than university	Working	Kinh	No	<5 million VND	Couples	Yes	Never	No	No	No	No	No need to quarantine								0	Not doing	Moderately compliant	Highly compliant	Moderately compliant	Comprehensively compliant	11	Very compliance	No problems	No problems	No problems	No pain/discomport	No depressed	1	44+
45	100	Urban	Female	Higher than university	Working	Kinh	No	>20 million VND	Others (Nuclear or Extended family)	No	Yes, I am F3/F4	No	No	No	Yes	Self quarantine	Comprehensively compliant	Moderately compliant	Comprehensively compliant	Highly compliant	Comprehensively compliant	Moderately compliant	Comprehensively compliant	23	Completely compliance	Highly compliant	Comprehensively compliant	Comprehensively compliant	Comprehensively compliant	15	Completely compliance	No problems	No problems	No problems	No pain/discomport	No depressed	1	44+
24	90	Suburban	Female	University	Working	Kinh	No	10-20 million VND	Others (Nuclear or Extended family)	No	Never	No	No	Yes		Self quarantine	Moderately compliant	Moderately compliant	Moderately compliant	Highly compliant	Moderately compliant	Moderately compliant	Highly compliant	16	Very compliance	Moderately compliant	Highly compliant	Highly compliant	Highly compliant	11	Very compliance	No problems	No problems	No problems	No pain/discomport	No depressed	1	18-29
26	80	Urban	Female	University	Working	Kinh	No	10-20 million VND	Others (Nuclear or Extended family)	No	Never	No	No	No	No	No need to quarantine								0	Not doing	Not compliance	Comprehensively compliant	Comprehensively compliant	Comprehensively compliant	13	Completely compliance	No problems	No problems	No problems	No pain/discomport	Slight depressed	0.9362	18-29
59	100	Urban	Female	University	Working	Kinh	No	10-20 million VND	Others (Nuclear or Extended family)	No	Never	No	No	No	No	No need to quarantine								0	Not doing	Comprehensively compliant	Comprehensively compliant	Comprehensively compliant	Comprehensively compliant	16	Completely compliance	No problems	No problems	No problems	No pain/discomport	No depressed	1	44+
31	88	Suburban	Female	Higher than university	Working	Kinh	No	>20 million VND	Others (Nuclear or Extended family)	No	I am not sure	No	No	No	No	No need to quarantine								0	Not doing	Highly compliant	Comprehensively compliant	Moderately compliant	Highly compliant	12	Very compliance	No problems	No problems	No problems	Slight pain/discomport	Slight depressed	0.8523	30-43
52	80	Suburban	Female	Higher than university	Not working (icl. unemployed/student/retired)	Kinh	No	>20 million VND	Others (Nuclear or Extended family)	No	Never	No	No	No	No	No need to quarantine								0	Not doing	Moderately compliant	Comprehensively compliant	Highly compliant	Highly compliant	12	Very compliance	No problems	No problems	No problems	No pain/discomport	Slight depressed	0.9362	44+
32	70	Urban	Female	Higher than university	Working	Others	No		Others (Nuclear or Extended family)	No	I am not sure	No	No	No	No	No need to quarantine								0	Not doing	Moderately compliant	Moderately compliant	Moderately compliant	Comprehensively compliant	10	Very compliance	No problems	No problems	No problems	No pain/discomport	Moderate depressed	0.8874	30-43
29	90	Urban	Female	University	Working	Kinh	No	10-20 million VND	Others (Nuclear or Extended family)	No	Never	Yes	No	No	No	In Goverment quarantine facility								0	Not doing	Highly compliant	Comprehensively compliant	Comprehensively compliant	Comprehensively compliant	15	Completely compliance	No problems	No problems	No problems	No pain/discomport	No depressed	1	18-29
30	50	Urban	Female	University	Working	Others	No	5-10 million VND	Others (Nuclear or Extended family)	Yes	Yes, I am F2	No	No	No	No	No need to quarantine								0	Not doing	Moderately compliant	Comprehensively compliant	Comprehensively compliant	Comprehensively compliant	14	Completely compliance	No problems	No problems	No problems	No pain/discomport	Moderate depressed	0.8874	30-43
36	90	Urban	Female	Higher than university	Working	Kinh	No	5-10 million VND	Others (Nuclear or Extended family)	No	Never	No	No	No	No	No need to quarantine								0	Not doing	Comprehensively compliant	Comprehensively compliant	Comprehensively compliant	Comprehensively compliant	16	Completely compliance	No problems	No problems	No problems	No pain/discomport	No depressed	1	30-43
31	95	Urban	Female	University	Working	Kinh	No	>20 million VND	Couples	No	Yes, I am F2	No	No	No	No	No need to quarantine								0	Not doing	Highly compliant	Highly compliant	Highly compliant	Highly compliant	12	Very compliance	No problems	No problems	No problems	No pain/discomport	No depressed	1	30-43
57	70	Urban	Female	University	Not working (icl. unemployed/student/retired)	Kinh	No	<5 million VND	Others (Nuclear or Extended family)	Yes	Never	No	No	No	No	No need to quarantine								0	Not doing	Comprehensively compliant	Highly compliant	Highly compliant	Highly compliant	13	Completely compliance	No problems	No problems	No problems	No pain/discomport	Slight depressed	0.9362	44+
21	90	Urban	Female	University	Not working (icl. unemployed/student/retired)	Kinh	No	<5 million VND	Others (Nuclear or Extended family)	No	Never	No	No	No	No	No need to quarantine								0	Not doing	Highly compliant	Comprehensively compliant	Comprehensively compliant	Highly compliant	14	Completely compliance	No problems	No problems	No problems	No pain/discomport	Slight depressed	0.9362	18-29
62	90	Urban	Female	Higher than university	Not working (icl. unemployed/student/retired)	Kinh	No	5-10 million VND	Couples	Yes	I am not sure	No	No	No	No	No need to quarantine								0	Not doing	Highly compliant	Comprehensively compliant	Comprehensively compliant	Comprehensively compliant	15	Completely compliance	No problems	No problems	No problems	Slight pain/discomport	Slight depressed	0.8523	44+
22	90	Rural	Female	University	Not working (icl. unemployed/student/retired)	Kinh	No	5-10 million VND	Others (Nuclear or Extended family)	No	Never	No	No	No	No	No need to quarantine								0	Not doing	Comprehensively compliant	Comprehensively compliant	Comprehensively compliant	Comprehensively compliant	16	Completely compliance	No problems	No problems	No problems	No pain/discomport	No depressed	1	18-29
25	90	Urban	Female	University	Working	Kinh	No	<5 million VND	Others (Nuclear or Extended family)	No	Never	No	No	No	No	No need to quarantine								0	Not doing	Moderately compliant	Highly compliant	Highly compliant	Moderately compliant	10	Very compliance	No problems	No problems	No problems	No pain/discomport	No depressed	1	18-29
27	90	Urban	Male	Higher than university	Working	Kinh	No	>20 million VND	Others (Nuclear or Extended family)	Yes	I am not sure	No	No	No	No	No need to quarantine								0	Not doing	Comprehensively compliant	Comprehensively compliant	Comprehensively compliant	Highly compliant	15	Completely compliance	No problems	No problems	No problems	No pain/discomport	Slight depressed	0.9362	18-29
18	100	Suburban	Female	University	Not working (icl. unemployed/student/retired)	Kinh	No	10-20 million VND	Others (Nuclear or Extended family)	No	Never	No	No	No	No	No need to quarantine								0	Not doing	Moderately compliant	Moderately compliant	Moderately compliant	Moderately compliant	8	Moderate compliance	No problems	No problems	No problems	No pain/discomport	No depressed	1	18-29
22	95	Urban	Female	University	Not working (icl. unemployed/student/retired)	Kinh	No	>20 million VND	Others (Nuclear or Extended family)	No	Never	No	No	No	No	No need to quarantine								0	Not doing	Comprehensively compliant	Comprehensively compliant	Moderately compliant	Highly compliant	13	Completely compliance	No problems	No problems	No problems	No pain/discomport	No depressed	1	18-29
42	80	Urban	Female	University	Working	Kinh	No	5-10 million VND	Others (Nuclear or Extended family)	Yes	Yes, I am F3/F4	No	No	No	Yes	Self quarantine	Highly compliant	Highly compliant	Highly compliant	Highly compliant	Highly compliant	Highly compliant	Highly compliant	21	Very compliance	Highly compliant	Highly compliant	Highly compliant	Highly compliant	12	Very compliance	No problems	No problems	No problems	No pain/discomport	No depressed	1	30-43
39	95	Urban	Male	Higher than university	Working	Kinh	No	10-20 million VND	Others (Nuclear or Extended family)	No	I am not sure	No	No	No	No	No need to quarantine								0	Not doing	Comprehensively compliant	Comprehensively compliant	Comprehensively compliant	Comprehensively compliant	16	Completely compliance	No problems	No problems	No problems	No pain/discomport	No depressed	1	30-43
28	85	Urban	Female	University	Working	Kinh	No	5-10 million VND	Living alone	No	Never	No	No	No	No	No need to quarantine								0	Not doing	Highly compliant	Comprehensively compliant	Comprehensively compliant	Comprehensively compliant	15	Completely compliance	No problems	No problems	No problems	No pain/discomport	No depressed	1	18-29
49	95	Urban	Male	University	Working	Kinh	No	5-10 million VND	Others (Nuclear or Extended family)	No	Never	Yes	No	No	No	In Goverment quarantine facility								0	Not doing	Highly compliant	Comprehensively compliant	Highly compliant	Moderately compliant	12	Very compliance	No problems	No problems	No problems	No pain/discomport	No depressed	1	44+
51	100	Urban	Male	Higher than university	Working	Kinh	No	>20 million VND	Couples	No	Never	No	Yes	No	No	No need to quarantine								0	Not doing	Comprehensively compliant	Comprehensively compliant	Comprehensively compliant	Comprehensively compliant	16	Completely compliance	No problems	No problems	No problems	No pain/discomport	No depressed	1	44+
35	100	Urban	Male	Higher than university	Working	Kinh	No	>20 million VND	Others (Nuclear or Extended family)	No	Never	No	No	Yes		Self quarantine	Highly compliant	Highly compliant	Highly compliant	Highly compliant	Highly compliant	Highly compliant	Highly compliant	21	Very compliance	Moderately compliant	Comprehensively compliant	Highly compliant	Comprehensively compliant	13	Completely compliance	No problems	No problems	No problems	No pain/discomport	No depressed	1	30-43
23	90	Rural	Female	University	Working	Kinh	No	5-10 million VND	Others (Nuclear or Extended family)	No	Never	No	Don't known	No	No	No need to quarantine								0	Not doing	Highly compliant	Comprehensively compliant	Highly compliant	Comprehensively compliant	14	Completely compliance	No problems	No problems	No problems	No pain/discomport	Slight depressed	0.9362	18-29
21	100	Urban	Male	University	Not working (icl. unemployed/student/retired)	Kinh	No	<5 million VND	Others (Nuclear or Extended family)	No	Yes, I am F3/F4	No	No	No	No	No need to quarantine								0	Not doing	Comprehensively compliant	Comprehensively compliant	Comprehensively compliant	Comprehensively compliant	16	Completely compliance	No problems	No problems	No problems	No pain/discomport	Slight depressed	0.9362	18-29
29	100	Suburban	Female	University	Working	Kinh	No	5-10 million VND	Others (Nuclear or Extended family)	No	I am not sure	No	No	No	No	No need to quarantine								0	Not doing	Moderately compliant	Comprehensively compliant	Comprehensively compliant	Comprehensively compliant	14	Completely compliance	No problems	No problems	No problems	No pain/discomport	No depressed	1	18-29
20	100	Urban	Female	University	Not working (icl. unemployed/student/retired)	Kinh	No	5-10 million VND	Others (Nuclear or Extended family)	No	Never	No	No	No	No	No need to quarantine								0	Not doing	Moderately compliant	Comprehensively compliant	Comprehensively compliant	Comprehensively compliant	14	Completely compliance	No problems	No problems	No problems	No pain/discomport	No depressed	1	18-29
27	95	Urban	Female	University	Working	Kinh	No	>20 million VND	Couples	No	I am not sure	No	No	Yes		Self quarantine	Highly compliant	Highly compliant	Moderately compliant	Highly compliant	Highly compliant	Highly compliant	Highly compliant	20	Very compliance	Highly compliant	Comprehensively compliant	Comprehensively compliant	Comprehensively compliant	15	Completely compliance	No problems	No problems	No problems	No pain/discomport	No depressed	1	18-29
40	80	Urban	Female	Higher than university	Working	Kinh	No	>20 million VND	Others (Nuclear or Extended family)	Yes	I am not sure	No	No	No	No	No need to quarantine								0	Not doing	Highly compliant	Comprehensively compliant	Highly compliant	Comprehensively compliant	14	Completely compliance	No problems	No problems	No problems	No pain/discomport	Slight depressed	0.9362	30-43
25	80	Urban	Female	University	Working	Kinh	No	5-10 million VND	Others (Nuclear or Extended family)	No	Never	No	No	No	No	No need to quarantine								0	Not doing	Moderately compliant	Comprehensively compliant	Comprehensively compliant	Comprehensively compliant	14	Completely compliance	No problems	No problems	No problems	No pain/discomport	No depressed	1	18-29
45	80	Suburban	Female	University	Working	Kinh	No	<5 million VND	Others (Nuclear or Extended family)	No	I am not sure	No	Don't known	No	No	No need to quarantine								0	Not doing	Highly compliant	Highly compliant	Highly compliant	Highly compliant	12	Very compliance	No problems	No problems	No problems	No pain/discomport	Slight depressed	0.9362	44+
38	95	Urban	Male	Higher than university	Working	Kinh	No	10-20 million VND	Others (Nuclear or Extended family)	No	I am not sure	No	No	No	Yes	Self quarantine	Highly compliant	Highly compliant	Highly compliant	Comprehensively compliant	Highly compliant	Highly compliant	Highly compliant	22	Completely compliance	Not compliance	No compliance	Highly compliant	Highly compliant	8	Moderate compliance	No problems	No problems	No problems	No pain/discomport	Slight depressed	0.9362	30-43
29	95	Urban	Female	Higher than university	Working	Kinh	No	10-20 million VND	Others (Nuclear or Extended family)	No	I am not sure	No	No	No	No	No need to quarantine								0	Not doing	Highly compliant	Comprehensively compliant	Highly compliant	Comprehensively compliant	14	Completely compliance	No problems	No problems	No problems	No pain/discomport	No depressed	1	18-29
21	95	Urban	Female	University	Not working (icl. unemployed/student/retired)	Kinh	No	10-20 million VND	Others (Nuclear or Extended family)	No	Never	No	No	No	No	No need to quarantine								0	Not doing	Comprehensively compliant	Comprehensively compliant	Moderately compliant	Comprehensively compliant	14	Completely compliance	No problems	No problems	No problems	No pain/discomport	No depressed	1	18-29
36	100	Urban	Male	Lower than university	Working	Kinh	Yes	10-20 million VND	Others (Nuclear or Extended family)	No	Never	No	No	No	No	No need to quarantine								0	Not doing	Highly compliant	Highly compliant	Highly compliant	Highly compliant	12	Very compliance	No problems	No problems	No problems	No pain/discomport	No depressed	1	30-43
28	80	Urban	Female	Higher than university	Working	Kinh	No	>20 million VND	Others (Nuclear or Extended family)	No	I am not sure	No	No	No	No	No need to quarantine								0	Not doing	Highly compliant	Highly compliant	Moderately compliant	Highly compliant	11	Very compliance	No problems	No problems	Slight problem	No pain/discomport	Slight depressed	0.8898	18-29
33	90	Rural	Female	Lower than university	Working	Kinh	Yes	5-10 million VND	Others (Nuclear or Extended family)	No	I am not sure	No	No	No	No	No need to quarantine								0	Not doing	Moderately compliant	Comprehensively compliant	Comprehensively compliant	Comprehensively compliant	14	Completely compliance	No problems	No problems	No problems	No pain/discomport	Slight depressed	0.9362	30-43
25	100	Urban	Female	University	Working	Kinh	No	5-10 million VND	Others (Nuclear or Extended family)	No	I am not sure	No	No	No	No	No need to quarantine								0	Not doing	Moderately compliant	Comprehensively compliant	Moderately compliant	Highly compliant	11	Very compliance	No problems	No problems	No problems	No pain/discomport	No depressed	1	18-29
29	90	Rural	Female	University	Working	Kinh	No	>20 million VND	Others (Nuclear or Extended family)	No	Never	No	No	No	No	No need to quarantine								0	Not doing	Moderately compliant	Highly compliant	Moderately compliant	Moderately compliant	9	Very compliance	No problems	No problems	No problems	No pain/discomport	Moderate depressed	0.8874	18-29
25	100	Urban	Female	University	Working	Kinh	No	10-20 million VND	Others (Nuclear or Extended family)	Yes	Never	No	No	No	No	No need to quarantine								0	Not doing	Moderately compliant	Comprehensively compliant	Comprehensively compliant	Highly compliant	13	Completely compliance	No problems	No problems	No problems	No pain/discomport	Slight depressed	0.9362	18-29
22	100	Rural	Female	University	Not working (icl. unemployed/student/retired)	Kinh	No	10-20 million VND	Others (Nuclear or Extended family)	No	Never	No	No	No	No	No need to quarantine								0	Not doing	Comprehensively compliant	Comprehensively compliant	Comprehensively compliant	Comprehensively compliant	16	Completely compliance	No problems	No problems	No problems	No pain/discomport	No depressed	1	18-29
46	100	Urban	Female	University	Working	Kinh	No	>20 million VND	Others (Nuclear or Extended family)	Yes	Never	No	No	No	No	No need to quarantine								0	Not doing	Comprehensively compliant	Comprehensively compliant	Comprehensively compliant	Comprehensively compliant	16	Completely compliance	No problems	No problems	No problems	No pain/discomport	No depressed	1	44+
45	100	Urban	Female	Higher than university	Working	Kinh	No	>20 million VND	Others (Nuclear or Extended family)	No	Never	No	No	No	No	No need to quarantine								0	Not doing	Comprehensively compliant	Highly compliant	Highly compliant	Highly compliant	13	Completely compliance	No problems	No problems	Slight problem	No pain/discomport	Slight depressed	0.8898	44+
63	90	Urban	Female	Higher than university	Working	Kinh	Yes	5-10 million VND	Others (Nuclear or Extended family)	Yes	Never	No	No	No	No	No need to quarantine								0	Not doing	Highly compliant	Comprehensively compliant	Comprehensively compliant	Comprehensively compliant	15	Completely compliance	No problems	No problems	No problems	No pain/discomport	No depressed	1	44+
30	95	Urban	Male	Higher than university	Working	Kinh	No	>20 million VND	Others (Nuclear or Extended family)	No	Never	No	No	Yes		Self quarantine	Comprehensively compliant	Highly compliant	No compliance	Comprehensively compliant	Highly compliant	Comprehensively compliant	Moderately compliant	21	Very compliance	Moderately compliant	No compliance	Comprehensively compliant	Highly compliant	10	Very compliance	No problems	No problems	No problems	No pain/discomport	No depressed	1	30-43
44	95	Rural	Female	Higher than university	Working	Kinh	No	10-20 million VND	Living alone	No	Never	No	No	No	No	No need to quarantine								0	Not doing	Comprehensively compliant	Comprehensively compliant	Highly compliant	Comprehensively compliant	15	Completely compliance	No problems	No problems	No problems	No pain/discomport	Slight depressed	0.9362	44+
20	90	Urban	Female	University	Not working (icl. unemployed/student/retired)	Kinh	No	<5 million VND	Living alone	No	Never	No	No	No	No	No need to quarantine								0	Not doing	Moderately compliant	Comprehensively compliant	Comprehensively compliant	Comprehensively compliant	14	Completely compliance	No problems	No problems	No problems	No pain/discomport	No depressed	1	18-29
23	90	Urban	Female	University	Working	Kinh	No		Others (Nuclear or Extended family)	No	Never	No	Don't known	No	No	No need to quarantine								0	Not doing	Comprehensively compliant	Comprehensively compliant	Highly compliant	Comprehensively compliant	15	Completely compliance	No problems	No problems	No problems	No pain/discomport	Slight depressed	0.9362	18-29
19	95	Suburban	Male	University	Not working (icl. unemployed/student/retired)	Kinh	No	5-10 million VND	Others (Nuclear or Extended family)	No	Never	No	No	No	No	No need to quarantine								0	Not doing	Comprehensively compliant	Comprehensively compliant	Comprehensively compliant	Comprehensively compliant	16	Completely compliance	No problems	No problems	No problems	Slight pain/discomport	No depressed	0.9161	18-29
27	60	Suburban	Female	Higher than university	Working	Kinh	No	>20 million VND	Others (Nuclear or Extended family)	No	Yes, I am F3/F4	No	No	Yes		Self quarantine	Comprehensively compliant	Highly compliant	Highly compliant	Highly compliant	Comprehensively compliant	Comprehensively compliant	Comprehensively compliant	25	Completely compliance	Comprehensively compliant	Comprehensively compliant	Comprehensively compliant	Comprehensively compliant	16	Completely compliance	No problems	No problems	No problems	Slight pain/discomport	Severe depressed	0.7448	18-29
21	80	Urban	Female	University	Not working (icl. unemployed/student/retired)	Kinh	No	10-20 million VND	Others (Nuclear or Extended family)	Yes	Never	No	No	Don't known	No	No need to quarantine								0	Not doing	Comprehensively compliant	Comprehensively compliant	Highly compliant	Comprehensively compliant	15	Completely compliance	No problems	No problems	No problems	Slight pain/discomport	No depressed	0.9161	18-29
42	100	Urban	Female	Higher than university	Working	Kinh	No	10-20 million VND	Others (Nuclear or Extended family)	No	Never	No	No	No	No	No need to quarantine								0	Not doing	Highly compliant	Comprehensively compliant	Highly compliant	Comprehensively compliant	14	Completely compliance	No problems	No problems	No problems	No pain/discomport	No depressed	1	30-43
43	80	Urban	Male	University	Working	Kinh	No	>20 million VND	Others (Nuclear or Extended family)	No	Never	No	No	No	No	No need to quarantine								0	Not doing	Highly compliant	Highly compliant	No compliance	Highly compliant	10	Very compliance	No problems	No problems	Slight problem	No pain/discomport	Slight depressed	0.8898	30-43
40	80	Urban	Female	University	Working	Kinh	Yes	5-10 million VND	Others (Nuclear or Extended family)	No	Yes, I am F1	No	No	Yes		Self quarantine	Comprehensively compliant	Moderately compliant	Moderately compliant	Comprehensively compliant	Comprehensively compliant	Moderately compliant	Moderately compliant	20	Very compliance	Moderately compliant	Comprehensively compliant	Comprehensively compliant	Comprehensively compliant	14	Completely compliance	No problems	No problems	No problems	No pain/discomport	No depressed	1	30-43
35	95	Urban	Male	University	Working	Kinh	No	5-10 million VND	Others (Nuclear or Extended family)	Yes	I am not sure	No	No	No	No	No need to quarantine								0	Not doing	Highly compliant	Comprehensively compliant	Highly compliant	Highly compliant	13	Completely compliance	No problems	No problems	No problems	No pain/discomport	Slight depressed	0.9362	30-43
28	100	Urban	Male	Lower than university	Working	Kinh	Yes	5-10 million VND	Others (Nuclear or Extended family)	No	Never	No	No	No	No	No need to quarantine								0	Not doing	Moderately compliant	Comprehensively compliant	Moderately compliant	No compliance	9	Very compliance	No problems	No problems	No problems	No pain/discomport	No depressed	1	18-29
23	100	Urban	Male	Higher than university	Not working (icl. unemployed/student/retired)	Kinh	Yes	<5 million VND	Living alone	No	Never	No	Yes	No	Yes	Self quarantine	Comprehensively compliant	Comprehensively compliant	Comprehensively compliant	Comprehensively compliant	Comprehensively compliant	Comprehensively compliant	Comprehensively compliant	28	Completely compliance	Comprehensively compliant	Comprehensively compliant	Comprehensively compliant	Comprehensively compliant	16	Completely compliance	No problems	No problems	No problems	No pain/discomport	No depressed	1	18-29
22	100	Urban	Female	University	Working	Kinh	No	>20 million VND	Living alone	No	Yes, I am F3/F4	No	No	Yes		Self quarantine	Comprehensively compliant	Moderately compliant	Comprehensively compliant	Comprehensively compliant	Comprehensively compliant	Comprehensively compliant	Comprehensively compliant	26	Completely compliance	Comprehensively compliant	Comprehensively compliant	Comprehensively compliant	Comprehensively compliant	16	Completely compliance	No problems	No problems	No problems	No pain/discomport	No depressed	1	18-29
25	50	Urban	Female	University	Working	Kinh	No	>20 million VND	Couples	No	Yes, I am F3/F4	No	No	Yes		Self quarantine	Comprehensively compliant	Moderately compliant	Moderately compliant	Moderately compliant	Moderately compliant	Highly compliant	Moderately compliant	17	Very compliance	Highly compliant	Comprehensively compliant	Highly compliant	Highly compliant	13	Completely compliance	No problems	No problems	No problems	Severe pain/discomport	Severe depressed	0.5587	18-29
26	90	Urban	Female	University	Working	Kinh	No	5-10 million VND	Others (Nuclear or Extended family)	No	I am not sure	No	No	No	No	No need to quarantine								0	Not doing	Moderately compliant	Comprehensively compliant	Highly compliant	Comprehensively compliant	13	Completely compliance	No problems	No problems	No problems	No pain/discomport	No depressed	1	18-29
47	100	Urban	Female	Higher than university	Working	Kinh	No	5-10 million VND	Others (Nuclear or Extended family)	No	Yes, I am F3/F4	No	No	No	No	No need to quarantine								0	Not doing	Comprehensively compliant	Comprehensively compliant	Comprehensively compliant	Comprehensively compliant	16	Completely compliance	No problems	No problems	No problems	No pain/discomport	No depressed	1	44+
38	100	Suburban	Male	Lower than university	Working	Kinh	No	>20 million VND	Others (Nuclear or Extended family)	No	Never	No	No	No	No	No need to quarantine								0	Not doing	Highly compliant	Comprehensively compliant	Comprehensively compliant	Comprehensively compliant	15	Completely compliance	No problems	No problems	No problems	No pain/discomport	No depressed	1	30-43
60	90	Urban	Female	University	Not working (icl. unemployed/student/retired)	Kinh	Yes	10-20 million VND	Couples	Yes	Never	No	No	No	No	No need to quarantine								0	Not doing	Comprehensively compliant	Comprehensively compliant	Comprehensively compliant	Comprehensively compliant	16	Completely compliance	No problems	No problems	No problems	No pain/discomport	Slight depressed	0.9362	44+
31	80	Urban	Female	Higher than university	Working	Kinh	No	5-10 million VND	Others (Nuclear or Extended family)	No	Never	No	No	No	No	No need to quarantine								0	Not doing	Moderately compliant	Comprehensively compliant	Moderately compliant	Comprehensively compliant	12	Very compliance	No problems	No problems	No problems	No pain/discomport	No depressed	1	30-43
42	90	Urban	Female	University	Working	Kinh	No	10-20 million VND	Others (Nuclear or Extended family)	Yes	Yes, I am F3/F4	No	No	No	No	No need to quarantine								0	Not doing	Comprehensively compliant	Comprehensively compliant	Highly compliant	Comprehensively compliant	15	Completely compliance	No problems	No problems	No problems	No pain/discomport	Slight depressed	0.9362	30-43
32	100	Urban	Female	University	Working	Others	No	<5 million VND	Living alone	No	Never	Yes	Yes	No	No	In Goverment quarantine facility								0	Not doing	Moderately compliant	Comprehensively compliant	Comprehensively compliant	Comprehensively compliant	14	Completely compliance	No problems	No problems	No problems	No pain/discomport	No depressed	1	30-43
46	90	Urban	Female	Higher than university	Working	Kinh	No	>20 million VND	Others (Nuclear or Extended family)	No	Never	No	No	No	No	No need to quarantine								0	Not doing	Comprehensively compliant	Comprehensively compliant	Comprehensively compliant	Comprehensively compliant	16	Completely compliance	No problems	No problems	No problems	No pain/discomport	No depressed	1	44+
22	90	Urban	Female	University	Not working (icl. unemployed/student/retired)	Kinh	No	10-20 million VND	Living alone	No	Never	No	No	No	No	No need to quarantine								0	Not doing	Comprehensively compliant	Comprehensively compliant	Comprehensively compliant	Comprehensively compliant	16	Completely compliance	No problems	No problems	No problems	No pain/discomport	No depressed	1	18-29
40	95	Urban	Female	University	Working	Kinh	No	5-10 million VND	Others (Nuclear or Extended family)	No	Never	No	No	No	No	No need to quarantine								0	Not doing	Comprehensively compliant	Comprehensively compliant	Comprehensively compliant	Comprehensively compliant	16	Completely compliance	No problems	No problems	No problems	No pain/discomport	Slight depressed	0.9362	30-43
56	100	Suburban	Male	Lower than university	Working	Kinh	No	<5 million VND	Living alone	Yes	Never	No	No	No	No	No need to quarantine								0	Not doing	Moderately compliant	Moderately compliant	Moderately compliant	Moderately compliant	8	Moderate compliance	No problems	No problems	No problems	No pain/discomport	No depressed	1	44+
42	100	Urban	Female	Higher than university	Working	Kinh	No	>20 million VND	Others (Nuclear or Extended family)	No	Never	No	Yes	No	Yes	Self quarantine	Comprehensively compliant	Comprehensively compliant	Comprehensively compliant	Comprehensively compliant	Comprehensively compliant	Comprehensively compliant	Comprehensively compliant	28	Completely compliance	Comprehensively compliant	Comprehensively compliant	Comprehensively compliant	Comprehensively compliant	16	Completely compliance	No problems	No problems	No problems	No pain/discomport	No depressed	1	30-43
23	90	Urban	Female	University	Working	Kinh	No	>20 million VND	Others (Nuclear or Extended family)	No	I am not sure	No	No	No	No	No need to quarantine								0	Not doing	Comprehensively compliant	Comprehensively compliant	Comprehensively compliant	Comprehensively compliant	16	Completely compliance	No problems	No problems	No problems	No pain/discomport	No depressed	1	18-29
26	90	Suburban	Female	University	Working	Kinh	No	5-10 million VND	Living alone	No	I am not sure	No	No	No	No	No need to quarantine								0	Not doing	Moderately compliant	Highly compliant	Moderately compliant	Highly compliant	10	Very compliance	No problems	No problems	No problems	No pain/discomport	No depressed	1	18-29
22	85	Rural	Female	University	Not working (icl. unemployed/student/retired)	Kinh	No	5-10 million VND	Others (Nuclear or Extended family)	No	Never	No	Yes	Yes		Self quarantine	Moderately compliant	Highly compliant	Comprehensively compliant	Comprehensively compliant	Highly compliant	Highly compliant	Moderately compliant	21	Very compliance	Highly compliant	Comprehensively compliant	Highly compliant	Highly compliant	13	Completely compliance	No problems	No problems	No problems	No pain/discomport	Slight depressed	0.9362	18-29
45	70	Urban	Female	Higher than university	Working	Kinh	No	10-20 million VND	Others (Nuclear or Extended family)	No	Yes, I am F3/F4	No	No	No	No	No need to quarantine								0	Not doing	Moderately compliant	Comprehensively compliant	Highly compliant	Highly compliant	12	Very compliance	No problems	No problems	No problems	No pain/discomport	No depressed	1	44+
29	90	Urban	Female	University	Working	Kinh	No	>20 million VND	Others (Nuclear or Extended family)	No	Never	No	No	No	No	No need to quarantine								0	Not doing	Comprehensively compliant	Comprehensively compliant	Comprehensively compliant	Comprehensively compliant	16	Completely compliance	No problems	No problems	No problems	No pain/discomport	No depressed	1	18-29
23	90	Urban	Female	University	Not working (icl. unemployed/student/retired)	Kinh	No	<5 million VND	Others (Nuclear or Extended family)	No	Yes, I am F3/F4	No	No	No	No	No need to quarantine								0	Not doing	Comprehensively compliant	Comprehensively compliant	Highly compliant	Highly compliant	14	Completely compliance	No problems	No problems	No problems	No pain/discomport	No depressed	1	18-29
22	95	Urban	Female	University	Working	Kinh	No	<5 million VND	Living alone	No	Never	No	No	No	No	No need to quarantine								0	Not doing	Moderately compliant	Comprehensively compliant	Comprehensively compliant	Highly compliant	13	Completely compliance	No problems	No problems	No problems	No pain/discomport	No depressed	1	18-29
26	100	Urban	Female	University	Working	Others	No	10-20 million VND	Others (Nuclear or Extended family)	No	Never	No	No	No	No	No need to quarantine								0	Not doing	Highly compliant	Comprehensively compliant	Highly compliant	Highly compliant	13	Completely compliance	No problems	No problems	No problems	No pain/discomport	No depressed	1	18-29
21	70	Rural	Female	Lower than university	Not working (icl. unemployed/student/retired)	Kinh	No	<5 million VND	Others (Nuclear or Extended family)	No	Never	No	Don't known	No	No	No need to quarantine								0	Not doing	Moderately compliant	Comprehensively compliant	Moderately compliant	Comprehensively compliant	12	Very compliance	No problems	No problems	No problems	No pain/discomport	No depressed	1	18-29
26	95	Urban	Female	University	Working	Kinh	No	>20 million VND	Living alone	No	I am not sure	No	No	No	No	No need to quarantine								0	Not doing	Comprehensively compliant	Comprehensively compliant	Comprehensively compliant	Comprehensively compliant	16	Completely compliance	No problems	No problems	No problems	No pain/discomport	No depressed	1	18-29
51	100	Urban	Male	Higher than university	Working	Kinh	No	>20 million VND	Couples	No	Never	No	Yes	No	No	No need to quarantine								0	Not doing	Comprehensively compliant	Comprehensively compliant	Comprehensively compliant	Comprehensively compliant	16	Completely compliance	No problems	No problems	No problems	No pain/discomport	No depressed	1	44+
33	88	Urban	Male	University	Working	Kinh	No	<5 million VND	Couples	Yes	I am not sure	No	No	No	No	No need to quarantine								0	Not doing	Comprehensively compliant	Comprehensively compliant	Comprehensively compliant	Comprehensively compliant	16	Completely compliance	No problems	No problems	No problems	No pain/discomport	No depressed	1	30-43
23	100	Urban	Female	University	Not working (icl. unemployed/student/retired)	Kinh	No	5-10 million VND	Living alone	No	Never	No	No	No	No	No need to quarantine								0	Not doing	Comprehensively compliant	Comprehensively compliant	Comprehensively compliant	Comprehensively compliant	16	Completely compliance	No problems	No problems	No problems	No pain/discomport	No depressed	1	18-29
25	90	Urban	Male	University	Not working (icl. unemployed/student/retired)	Kinh	No	10-20 million VND	Others (Nuclear or Extended family)	No	Never	No	No	No	No	No need to quarantine								0	Not doing	Moderately compliant	Comprehensively compliant	Moderately compliant	Moderately compliant	10	Very compliance	No problems	No problems	No problems	No pain/discomport	No depressed	1	18-29
23	90	Urban	Male	University	Not working (icl. unemployed/student/retired)	Kinh	No	>20 million VND	Others (Nuclear or Extended family)	No	Never	No	Don't known	No	No	No need to quarantine								0	Not doing	Moderately compliant	Highly compliant	Highly compliant	Highly compliant	11	Very compliance	No problems	No problems	No problems	No pain/discomport	Slight depressed	0.9362	18-29
31	100	Rural	Female	University	Working	Kinh	No	5-10 million VND	Others (Nuclear or Extended family)	No	Never	No	No	No	No	No need to quarantine								0	Not doing	Highly compliant	Highly compliant	Comprehensively compliant	Comprehensively compliant	14	Completely compliance	No problems	No problems	No problems	No pain/discomport	No depressed	1	30-43
23	80	Urban	Male	University	Working	Kinh	No	10-20 million VND	Living alone	No	Never	No	No	No	No	No need to quarantine								0	Not doing	Comprehensively compliant	Comprehensively compliant	Comprehensively compliant	Comprehensively compliant	16	Completely compliance	No problems	No problems	No problems	No pain/discomport	Slight depressed	0.9362	18-29
53	60	Rural	Female	Lower than university	Working	Kinh	No	<5 million VND	Others (Nuclear or Extended family)	Yes	Never	No	No	No	No	No need to quarantine								0	Not doing	Moderately compliant	Do not do	Do not do	Highly compliant	5	Moderate compliance	No problems	No problems	No problems	Slight pain/discomport	Moderate depressed	0.8035	44+
37	90	Urban	Female	Higher than university	Working	Kinh	No	10-20 million VND	Others (Nuclear or Extended family)	No	I am not sure	No	No	No	No	No need to quarantine								0	Not doing	Moderately compliant	Comprehensively compliant	Highly compliant	Highly compliant	12	Very compliance	No problems	No problems	No problems	No pain/discomport	Slight depressed	0.9362	30-43
32	100	Urban	Male	University	Working	Kinh	No	10-20 million VND	Others (Nuclear or Extended family)	No	Never	No	Don't known	No	No	No need to quarantine								0	Not doing	Moderately compliant	Highly compliant	Moderately compliant	Comprehensively compliant	11	Very compliance	No problems	No problems	No problems	No pain/discomport	No depressed	1	30-43
27	100	Urban	Female	University	Working	Kinh	No	5-10 million VND	Couples	No	Never	No	No	Yes		Self quarantine	Comprehensively compliant	Comprehensively compliant	Comprehensively compliant	Comprehensively compliant	Comprehensively compliant	Comprehensively compliant	Comprehensively compliant	28	Completely compliance	Comprehensively compliant	Comprehensively compliant	Comprehensively compliant	Comprehensively compliant	16	Completely compliance	No problems	No problems	No problems	No pain/discomport	No depressed	1	18-29
26	100	Suburban	Female	University	Working	Kinh	Yes	>20 million VND	Living alone	No	I am not sure	No	No	No	No	No need to quarantine								0	Not doing	Moderately compliant	Comprehensively compliant	Comprehensively compliant	Comprehensively compliant	14	Completely compliance	No problems	No problems	No problems	No pain/discomport	No depressed	1	18-29
23	99	Rural	Female	University	Not working (icl. unemployed/student/retired)	Kinh	No	5-10 million VND	Others (Nuclear or Extended family)	No	Never	No	No	No	No	No need to quarantine								0	Not doing	Highly compliant	Highly compliant	Highly compliant	Highly compliant	12	Very compliance	No problems	No problems	No problems	No pain/discomport	No depressed	1	18-29
63	100	Urban	Male	Higher than university	Working	Kinh	No	10-20 million VND	Couples	Yes	Never	No	No	No	No	No need to quarantine								0	Not doing	Moderately compliant	Comprehensively compliant	Comprehensively compliant	Comprehensively compliant	14	Completely compliance	No problems	No problems	No problems	No pain/discomport	No depressed	1	44+
32	75	Urban	Female	Higher than university	Working	Kinh	No	5-10 million VND	Others (Nuclear or Extended family)	No	I am not sure	No	No	No	No	No need to quarantine								0	Not doing	Highly compliant	Moderately compliant	Moderately compliant	Comprehensively compliant	11	Very compliance	No problems	No problems	No problems	Slight pain/discomport	Slight depressed	0.8523	30-43
38	90	Urban	Female	University	Working	Kinh	No	>20 million VND	Others (Nuclear or Extended family)	No	I am not sure	No	No	No	No	No need to quarantine								0	Not doing	Highly compliant	Comprehensively compliant	Comprehensively compliant	Comprehensively compliant	15	Completely compliance	No problems	No problems	No problems	No pain/discomport	No depressed	1	30-43
42	90	Urban	Female	Higher than university	Working	Kinh	No	10-20 million VND	Others (Nuclear or Extended family)	Yes	Yes, I am F3/F4	No	No	No	No	No need to quarantine								0	Not doing	Comprehensively compliant	Comprehensively compliant	Comprehensively compliant	Comprehensively compliant	16	Completely compliance	No problems	No problems	No problems	No pain/discomport	Moderate depressed	0.8874	30-43
42	75	Urban	Male	Higher than university	Working	Kinh	No	>20 million VND	Couples	Yes	Yes, I am F3/F4	No	No	No	No	No need to quarantine								0	Not doing	Moderately compliant	Highly compliant	Comprehensively compliant	Comprehensively compliant	13	Completely compliance	No problems	No problems	No problems	No pain/discomport	No depressed	1	30-43
43	100	Suburban	Male	University	Working	Kinh	No	10-20 million VND	Others (Nuclear or Extended family)	No	Never	No	No	No	No	No need to quarantine								0	Not doing	Comprehensively compliant	Highly compliant	Comprehensively compliant	Comprehensively compliant	15	Completely compliance	No problems	No problems	No problems	No pain/discomport	No depressed	1	30-43
29	96	Rural	Female	University	Working	Kinh	No	<5 million VND	Others (Nuclear or Extended family)	No	Never	No	No	No	No	No need to quarantine								0	Not doing	Moderately compliant	Comprehensively compliant	Comprehensively compliant	Comprehensively compliant	14	Completely compliance	No problems	No problems	No problems	No pain/discomport	No depressed	1	18-29
24	80	Urban	Female	University	Working	Kinh	No	5-10 million VND	Others (Nuclear or Extended family)	No	Never	No	No	No	No	No need to quarantine								0	Not doing	Highly compliant	Comprehensively compliant	Moderately compliant	Highly compliant	12	Very compliance	No problems	No problems	No problems	No pain/discomport	Slight depressed	0.9362	18-29
21	95	Urban	Male	Lower than university	Working	Kinh	Yes	5-10 million VND	Others (Nuclear or Extended family)	No	I am not sure	No	No	No	No	No need to quarantine								0	Not doing	Moderately compliant	Comprehensively compliant	Moderately compliant	Moderately compliant	10	Very compliance	No problems	No problems	No problems	No pain/discomport	No depressed	1	18-29
32	85	Urban	Male	Higher than university	Working	Kinh	No	>20 million VND	Couples	No	Yes, I am F3/F4	No	No	No	No	No need to quarantine								0	Not doing	Do not do	Moderately compliant	Moderately compliant	Moderately compliant	6	Moderate compliance	No problems	No problems	No problems	No pain/discomport	No depressed	1	30-43
33	85	Suburban	Male	University	Working	Kinh	No	5-10 million VND	Couples	Yes	Never	No	No	No	No	No need to quarantine								0	Not doing	Comprehensively compliant	Highly compliant	Highly compliant	Highly compliant	13	Completely compliance	No problems	No problems	No problems	No pain/discomport	No depressed	1	30-43
30	100	Urban	Female	University	Working	Kinh	No	10-20 million VND	Others (Nuclear or Extended family)	No	I am not sure	No	No	No	No	No need to quarantine								0	Not doing	Moderately compliant	Comprehensively compliant	Highly compliant	Highly compliant	12	Very compliance	No problems	No problems	No problems	No pain/discomport	No depressed	1	30-43
35	95	Urban	Female	University	Working	Kinh	No	>20 million VND	Living alone	No	I am not sure	No	No	No	No	No need to quarantine								0	Not doing	Highly compliant	Comprehensively compliant	Comprehensively compliant	Comprehensively compliant	15	Completely compliance	No problems	No problems	No problems	No pain/discomport	No depressed	1	30-43
27	90	Urban	Female	University	Working	Kinh	No	<5 million VND	Others (Nuclear or Extended family)	No	Never	No	No	No	No	No need to quarantine								0	Not doing	Comprehensively compliant	Comprehensively compliant	Comprehensively compliant	Comprehensively compliant	16	Completely compliance	No problems	No problems	No problems	Slight pain/discomport	Slight depressed	0.8523	18-29
36	95	Urban	Female	Higher than university	Working	Kinh	No	>20 million VND	Others (Nuclear or Extended family)	No	Yes, I am F3/F4	No	No	No	No	No need to quarantine								0	Not doing	Moderately compliant	Comprehensively compliant	Comprehensively compliant	Comprehensively compliant	14	Completely compliance	No problems	No problems	No problems	No pain/discomport	Slight depressed	0.9362	30-43
44	95	Urban	Male	Higher than university	Working	Kinh	No	>20 million VND	Others (Nuclear or Extended family)	No	I am not sure	No	No	No	No	No need to quarantine								0	Not doing	Highly compliant	Comprehensively compliant	Highly compliant	Comprehensively compliant	14	Completely compliance	No problems	No problems	No problems	No pain/discomport	No depressed	1	44+
23	80	Urban	Female	Higher than university	Not working (icl. unemployed/student/retired)	Kinh	No	5-10 million VND	Others (Nuclear or Extended family)	No	I am not sure	No	No	No	No	No need to quarantine								0	Not doing	Comprehensively compliant	Comprehensively compliant	Comprehensively compliant	Comprehensively compliant	16	Completely compliance	No problems	No problems	No problems	No pain/discomport	Moderate depressed	0.8874	18-29
20	90	Rural	Female	University	Not working (icl. unemployed/student/retired)	Kinh	No	5-10 million VND	Others (Nuclear or Extended family)	No	Yes, I am F3/F4	No	Yes	No	Yes	Self quarantine	Highly compliant	Highly compliant	Highly compliant	Comprehensively compliant	Moderately compliant	Comprehensively compliant	Moderately compliant	21	Very compliance	Highly compliant	Comprehensively compliant	Highly compliant	Highly compliant	13	Completely compliance	No problems	No problems	No problems	No pain/discomport	Severe depressed	0.8287	18-29
29	70	Urban	Male	University	Working	Kinh	No	10-20 million VND	Living alone	No	Yes, I am F2	No	No	No	No	No need to quarantine								0	Not doing	Comprehensively compliant	Comprehensively compliant	Highly compliant	Comprehensively compliant	15	Completely compliance	No problems	No problems	No problems	No pain/discomport	No depressed	1	18-29
26	70	Urban	Female	University	Working	Kinh	No	>20 million VND	Couples	No	I am not sure	No	No	No	No	No need to quarantine								0	Not doing	Moderately compliant	Comprehensively compliant	Comprehensively compliant	Comprehensively compliant	14	Completely compliance	No problems	No problems	No problems	No pain/discomport	Slight depressed	0.9362	18-29
34	100	Urban	Male	University	Working	Kinh	No	>20 million VND	Others (Nuclear or Extended family)	No	Never	No	No	No	No	No need to quarantine								0	Not doing	Comprehensively compliant	Comprehensively compliant	Highly compliant	Comprehensively compliant	15	Completely compliance	No problems	No problems	No problems	No pain/discomport	No depressed	1	30-43
22	95	Rural	Female	University	Not working (icl. unemployed/student/retired)	Kinh	No	5-10 million VND	Others (Nuclear or Extended family)	No	I am not sure	No	No	No	No	No need to quarantine								0	Not doing	Not compliance	Comprehensively compliant	Moderately compliant	Comprehensively compliant	11	Very compliance	No problems	No problems	No problems	No pain/discomport	Slight depressed	0.9362	18-29
44	100	Suburban	Male	Higher than university	Working	Kinh	No	5-10 million VND	Others (Nuclear or Extended family)	No	Never	No	No	No	No	No need to quarantine								0	Not doing	Comprehensively compliant	Highly compliant	Moderately compliant	Comprehensively compliant	13	Completely compliance	No problems	No problems	No problems	No pain/discomport	Slight depressed	0.9362	44+
41	90	Urban	Male	Higher than university	Working	Kinh	Yes	10-20 million VND	Others (Nuclear or Extended family)	Yes	I am not sure	No	No	No	No	No need to quarantine								0	Not doing	Moderately compliant	Highly compliant	Highly compliant	Highly compliant	11	Very compliance	No problems	No problems	No problems	No pain/discomport	No depressed	1	30-43
34	90	Suburban	Female	University	Working	Kinh	No	10-20 million VND	Others (Nuclear or Extended family)	No	Never	No	No	No	No	No need to quarantine								0	Not doing	Comprehensively compliant	Comprehensively compliant	Comprehensively compliant	Comprehensively compliant	16	Completely compliance	No problems	No problems	No problems	No pain/discomport	No depressed	1	30-43
23	100	Urban	Female	University	Not working (icl. unemployed/student/retired)	Kinh	No	5-10 million VND	Couples	No	Never	No	No	No	No	No need to quarantine								0	Not doing	Comprehensively compliant	Comprehensively compliant	Highly compliant	Highly compliant	14	Completely compliance	No problems	No problems	No problems	No pain/discomport	No depressed	1	18-29
26	60	Rural	Female	University	Working	Kinh	No	10-20 million VND	Couples	No	I am not sure	No	No	Don't known	No	No need to quarantine								0	Not doing	Moderately compliant	Comprehensively compliant	Comprehensively compliant	Highly compliant	13	Completely compliance	No problems	No problems	No problems	Slight pain/discomport	Moderate depressed	0.8035	18-29
27	95	Urban	Male	University	Working	Kinh	No	>20 million VND	Living alone	No	Never	No	No	No	No	No need to quarantine								0	Not doing	Moderately compliant	Highly compliant	No compliance	Highly compliant	9	Very compliance	No problems	No problems	No problems	No pain/discomport	No depressed	1	18-29
23	90	Urban	Female	University	Not working (icl. unemployed/student/retired)	Kinh	No	10-20 million VND	Living alone	No	Never	No	No	No	No	No need to quarantine								0	Not doing	Comprehensively compliant	Comprehensively compliant	Comprehensively compliant	Comprehensively compliant	16	Completely compliance	No problems	No problems	No problems	No pain/discomport	No depressed	1	18-29
22	90	Suburban	Female	University	Not working (icl. unemployed/student/retired)	Kinh	No	10-20 million VND	Others (Nuclear or Extended family)	No	Never	No	No	No	No	No need to quarantine								0	Not doing	Highly compliant	Comprehensively compliant	Comprehensively compliant	Comprehensively compliant	15	Completely compliance	No problems	No problems	No problems	No pain/discomport	No depressed	1	18-29
33	95	Rural	Female	University	Working	Kinh	No	5-10 million VND	Others (Nuclear or Extended family)	No	Never	No	No	No	No	No need to quarantine								0	Not doing	Comprehensively compliant	Comprehensively compliant	Comprehensively compliant	Comprehensively compliant	16	Completely compliance	No problems	No problems	No problems	No pain/discomport	No depressed	1	30-43
31	80	Urban	Female	Higher than university	Working	Kinh	No	>20 million VND	Living alone	No	Never	No	No	No	No	No need to quarantine								0	Not doing	Highly compliant	Comprehensively compliant	Highly compliant	Highly compliant	13	Completely compliance	No problems	No problems	No problems	No pain/discomport	Moderate depressed	0.8874	30-43
30	100	Urban	Female	University	Working	Kinh	No	10-20 million VND	Couples	Yes	Never	No	No	No	No	No need to quarantine								0	Not doing	Comprehensively compliant	Comprehensively compliant	Comprehensively compliant	Comprehensively compliant	16	Completely compliance	No problems	No problems	No problems	No pain/discomport	No depressed	1	30-43
39	100	Urban	Male	Higher than university	Working	Kinh	No	>20 million VND	Others (Nuclear or Extended family)	No	I am not sure	No	No	No	No	No need to quarantine								0	Not doing	Highly compliant	Comprehensively compliant	Comprehensively compliant	Comprehensively compliant	15	Completely compliance	No problems	No problems	No problems	No pain/discomport	Slight depressed	0.9362	30-43
44	90	Urban	Male	Higher than university	Working	Kinh	No	>20 million VND	Others (Nuclear or Extended family)	No	I am not sure	No	No	No	No	No need to quarantine								0	Not doing	Moderately compliant	Highly compliant	Highly compliant	Comprehensively compliant	12	Very compliance	No problems	No problems	No problems	No pain/discomport	Slight depressed	0.9362	44+
34	80	Suburban	Female	Higher than university	Working	Kinh	No	>20 million VND	Others (Nuclear or Extended family)	No	Never	No	No	No	No	No need to quarantine								0	Not doing	Moderately compliant	Comprehensively compliant	Comprehensively compliant	Comprehensively compliant	14	Completely compliance	No problems	No problems	No problems	No pain/discomport	No depressed	1	30-43
40	95	Urban	Male	Higher than university	Working	Kinh	No	10-20 million VND	Others (Nuclear or Extended family)	No	Yes, I am F3/F4	No	No	No	Yes	Self quarantine	Comprehensively compliant	Comprehensively compliant	Comprehensively compliant	Comprehensively compliant	Comprehensively compliant	Comprehensively compliant	Comprehensively compliant	28	Completely compliance	Comprehensively compliant	Comprehensively compliant	Comprehensively compliant	Comprehensively compliant	16	Completely compliance	No problems	No problems	No problems	No pain/discomport	No depressed	1	30-43
29	80	Urban	Male	University	Working	Kinh	No	10-20 million VND	Others (Nuclear or Extended family)	No	Never	No	No	No	No	No need to quarantine								0	Not doing	Moderately compliant	Highly compliant	Moderately compliant	Comprehensively compliant	11	Very compliance	No problems	No problems	No problems	No pain/discomport	Slight depressed	0.9362	18-29
42	90	Urban	Female	University	Working	Kinh	No	5-10 million VND	Others (Nuclear or Extended family)	No	Never	No	No	No	No	No need to quarantine								0	Not doing	Comprehensively compliant	Comprehensively compliant	Comprehensively compliant	Comprehensively compliant	16	Completely compliance	No problems	No problems	No problems	No pain/discomport	No depressed	1	30-43
29	90	Urban	Female	University	Working	Kinh	No	>20 million VND	Others (Nuclear or Extended family)	No	I am not sure	No	No	No	No	No need to quarantine								0	Not doing	Moderately compliant	Comprehensively compliant	Moderately compliant	Comprehensively compliant	12	Very compliance	No problems	No problems	No problems	No pain/discomport	No depressed	1	18-29
29	90	Urban	Female	University	Working	Kinh	No	10-20 million VND	Others (Nuclear or Extended family)	No	Yes, I am F3/F4	No	Don't known	No	Yes	Self quarantine	Moderately compliant	Highly compliant	Moderately compliant	Highly compliant	Highly compliant	Comprehensively compliant	Comprehensively compliant	21	Very compliance	Comprehensively compliant	Comprehensively compliant	Moderately compliant	Comprehensively compliant	14	Completely compliance	No problems	No problems	No problems	No pain/discomport	Slight depressed	0.9362	18-29
26	60	Rural	Female	University	Working	Others	No	10-20 million VND	Others (Nuclear or Extended family)	No	Never	No	Yes	No	No	No need to quarantine								0	Not doing	Comprehensively compliant	Comprehensively compliant	Comprehensively compliant	Highly compliant	15	Completely compliance	No problems	No problems	No problems	No pain/discomport	No depressed	1	18-29
36	100	Urban	Female	University	Working	Kinh	No		Others (Nuclear or Extended family)	No	Never	No	No	No	No	No need to quarantine								0	Not doing	Highly compliant	Highly compliant	Highly compliant	Highly compliant	12	Very compliance	No problems	No problems	No problems	No pain/discomport	No depressed	1	30-43
29	90	Urban	Female	University	Working	Kinh	Yes	5-10 million VND	Couples	No	Never	No	No	No	No	No need to quarantine								0	Not doing	Comprehensively compliant	Comprehensively compliant	Comprehensively compliant	Comprehensively compliant	16	Completely compliance	No problems	No problems	No problems	No pain/discomport	Slight depressed	0.9362	18-29
23	88	Urban	Male	Lower than university	Not working (icl. unemployed/student/retired)	Kinh	No	10-20 million VND	Others (Nuclear or Extended family)	No	I am not sure	No	No	No	No	No need to quarantine								0	Not doing	Highly compliant	Comprehensively compliant	Highly compliant	Comprehensively compliant	14	Completely compliance	No problems	No problems	No problems	No pain/discomport	No depressed	1	18-29
29	100	Urban	Male	Higher than university	Working	Kinh	No	5-10 million VND	Others (Nuclear or Extended family)	Yes	I am not sure	No	No	No	No	No need to quarantine								0	Not doing	Comprehensively compliant	Comprehensively compliant	Comprehensively compliant	Comprehensively compliant	16	Completely compliance	No problems	No problems	No problems	No pain/discomport	No depressed	1	18-29
32	80	Urban	Female	Higher than university	Working	Kinh	No	10-20 million VND	Others (Nuclear or Extended family)	No	I am not sure	No	Yes	Yes		Self quarantine	Moderately compliant	Moderately compliant	Do not do	Comprehensively compliant	Moderately compliant	Highly compliant	Moderately compliant	15	Very compliance	Do not do	Comprehensively compliant	Highly compliant	Moderately compliant	9	Very compliance	No problems	No problems	No problems	No pain/discomport	No depressed	1	30-43
24	95	Urban	Female	University	Not working (icl. unemployed/student/retired)	Kinh	Yes	<5 million VND	Others (Nuclear or Extended family)	No	Never	No	No	No	No	No need to quarantine								0	Not doing	Moderately compliant	Highly compliant	Moderately compliant	Highly compliant	10	Very compliance	No problems	No problems	No problems	No pain/discomport	Slight depressed	0.9362	18-29
30	95	Urban	Female	University	Working	Kinh	No	5-10 million VND	Others (Nuclear or Extended family)	No	I am not sure	No	Yes	No	No	No need to quarantine								0	Not doing	Moderately compliant	Comprehensively compliant	Highly compliant	Highly compliant	12	Very compliance	No problems	No problems	Slight problem	No pain/discomport	Slight depressed	0.8898	30-43
27	95	Suburban	Male	University	Not working (icl. unemployed/student/retired)	Kinh	No	<5 million VND	Others (Nuclear or Extended family)	No	I am not sure	No	No	No	No	No need to quarantine								0	Not doing	Comprehensively compliant	Comprehensively compliant	Comprehensively compliant	Comprehensively compliant	16	Completely compliance	No problems	No problems	No problems	No pain/discomport	No depressed	1	18-29
22	80	Rural	Female	University	Not working (icl. unemployed/student/retired)	Kinh	No	10-20 million VND	Others (Nuclear or Extended family)	No	I am not sure	Yes	No	No	Yes	Self quarantine	Moderately compliant	Moderately compliant	Do not do	Comprehensively compliant	Comprehensively compliant	Moderately compliant	Moderately compliant	16	Very compliance	Highly compliant	Comprehensively compliant	Comprehensively compliant	Comprehensively compliant	15	Completely compliance	No problems	No problems	No problems	No pain/discomport	No depressed	1	18-29
24	60	Rural	Female	University	Working	Others	Yes	5-10 million VND	Others (Nuclear or Extended family)	Yes	Never	No	No	No	No	No need to quarantine								0	Not doing	Moderately compliant	Moderately compliant	Moderately compliant	Highly compliant	9	Very compliance	No problems	No problems	No problems	No pain/discomport	Slight depressed	0.9362	18-29
22	80	Rural	Female	University	Not working (icl. unemployed/student/retired)	Others	No	<5 million VND	Others (Nuclear or Extended family)	No	Never	No	No	No	No	No need to quarantine								0	Not doing	Highly compliant	Highly compliant	Highly compliant	Highly compliant	12	Very compliance	No problems	No problems	No problems	No pain/discomport	Slight depressed	0.9362	18-29
37	90	Urban	Female	Higher than university	Working	Kinh	No	>20 million VND	Others (Nuclear or Extended family)	No	Never	No	No	No	No	No need to quarantine								0	Not doing	Comprehensively compliant	Comprehensively compliant	Highly compliant	Comprehensively compliant	15	Completely compliance	No problems	No problems	No problems	No pain/discomport	No depressed	1	30-43
34	95	Suburban	Male	Lower than university	Working	Kinh	No	5-10 million VND	Others (Nuclear or Extended family)	No	Never	No	No	No	No	No need to quarantine								0	Not doing	Comprehensively compliant	Comprehensively compliant	Comprehensively compliant	Comprehensively compliant	16	Completely compliance	No problems	No problems	No problems	No pain/discomport	No depressed	1	30-43
22	85	Rural	Female	University	Not working (icl. unemployed/student/retired)	Kinh	No	<5 million VND	Others (Nuclear or Extended family)	No	Never	No	No	No	No	No need to quarantine								0	Not doing	Moderately compliant	Comprehensively compliant	Highly compliant	Comprehensively compliant	13	Completely compliance	No problems	No problems	No problems	No pain/discomport	No depressed	1	18-29
30	100	Urban	Female	University	Working	Kinh	No	<5 million VND	Others (Nuclear or Extended family)	No	Never	No	No	No	No	No need to quarantine								0	Not doing	Moderately compliant	Comprehensively compliant	Comprehensively compliant	Comprehensively compliant	14	Completely compliance	No problems	No problems	No problems	No pain/discomport	No depressed	1	30-43
23	80	Rural	Female	Lower than university	Not working (icl. unemployed/student/retired)	Kinh	No	10-20 million VND	Others (Nuclear or Extended family)	No	Never	No	No	No	No	No need to quarantine								0	Not doing	Highly compliant	Comprehensively compliant	Comprehensively compliant	Comprehensively compliant	15	Completely compliance	No problems	No problems	No problems	No pain/discomport	No depressed	1	18-29
35	80	Urban	Female	University	Working	Kinh	Yes	10-20 million VND	Others (Nuclear or Extended family)	Yes	Never	No	Yes	No	No	No need to quarantine								0	Not doing	Comprehensively compliant	Comprehensively compliant	Comprehensively compliant	Comprehensively compliant	16	Completely compliance	No problems	No problems	No problems	No pain/discomport	No depressed	1	30-43
35	90	Urban	Male	Higher than university	Working	Kinh	No	>20 million VND	Couples	Yes	I am not sure	No	No	No	No	No need to quarantine								0	Not doing	Moderately compliant	Comprehensively compliant	Moderately compliant	Comprehensively compliant	12	Very compliance	No problems	No problems	No problems	No pain/discomport	No depressed	1	30-43
34	80	Urban	Female	Higher than university	Working	Kinh	No	5-10 million VND	Others (Nuclear or Extended family)	No	Never	Yes	No	No	No	In Goverment quarantine facility								0	Not doing	Comprehensively compliant	Comprehensively compliant	Highly compliant	Comprehensively compliant	15	Completely compliance	No problems	No problems	No problems	No pain/discomport	Slight depressed	0.9362	30-43
33	85	Suburban	Male	University	Working	Kinh	No	5-10 million VND	Couples	Yes	Never	No	No	No	No	No need to quarantine								0	Not doing	Comprehensively compliant	Highly compliant	Highly compliant	Highly compliant	13	Completely compliance	No problems	No problems	No problems	No pain/discomport	No depressed	1	30-43
41	80	Urban	Female	University	Working	Kinh	No	>20 million VND	Others (Nuclear or Extended family)	Yes	Never	No	No	No	No	No need to quarantine								0	Not doing	Highly compliant	Highly compliant	Moderately compliant	Highly compliant	11	Very compliance	No problems	No problems	Moderate problem	No pain/discomport	Slight depressed	0.8775	30-43
27	95	Urban	Male	Higher than university	Working	Kinh	No	10-20 million VND	Others (Nuclear or Extended family)	No	I am not sure	No	Don't known	No	No	No need to quarantine								0	Not doing	Not compliance	Do not do	Comprehensively compliant	Comprehensively compliant	9	Very compliance	No problems	No problems	No problems	No pain/discomport	No depressed	1	18-29
21	75	Urban	Female	Lower than university	Not working (icl. unemployed/student/retired)	Kinh	No	5-10 million VND	Others (Nuclear or Extended family)	No	Never	No	No	No	No	No need to quarantine								0	Not doing	Moderately compliant	Comprehensively compliant	Comprehensively compliant	Comprehensively compliant	14	Completely compliance	No problems	No problems	Slight problem	No pain/discomport	No depressed	0.9536	18-29
31	90	Rural	Female	University	Working	Kinh	No	<5 million VND	Others (Nuclear or Extended family)	No	Never	No	No	No	No	No need to quarantine								0	Not doing	Moderately compliant	Comprehensively compliant	Moderately compliant	Comprehensively compliant	12	Very compliance	No problems	No problems	No problems	No pain/discomport	No depressed	1	30-43
29	90	Urban	Female	University	Working	Kinh	No	5-10 million VND	Others (Nuclear or Extended family)	No	Never	No	No	No	No	No need to quarantine								0	Not doing	Highly compliant	Highly compliant	Highly compliant	Comprehensively compliant	13	Completely compliance	No problems	No problems	No problems	No pain/discomport	No depressed	1	18-29
29	60	Urban	Male	University	Working	Kinh	No	5-10 million VND	Others (Nuclear or Extended family)	No	I am not sure	No	No	No	No	No need to quarantine								0	Not doing	Moderately compliant	Comprehensively compliant	Do not do	Comprehensively compliant	10	Very compliance	No problems	No problems	Slight problem	Slight pain/discomport	Moderate depressed	0.7571	18-29
29	90	Urban	Female	University	Working	Kinh	Yes	>20 million VND	Others (Nuclear or Extended family)	No	I am not sure	No	No	No	No	No need to quarantine								0	Not doing	Moderately compliant	Comprehensively compliant	Comprehensively compliant	Comprehensively compliant	14	Completely compliance	No problems	No problems	No problems	No pain/discomport	Slight depressed	0.9362	18-29
26	95	Rural	Female	University	Working	Kinh	No	<5 million VND	Others (Nuclear or Extended family)	No	I am not sure	No	No	No	No	No need to quarantine								0	Not doing	Highly compliant	Highly compliant	Comprehensively compliant	Comprehensively compliant	14	Completely compliance	No problems	No problems	No problems	No pain/discomport	Slight depressed	0.9362	18-29
27	95	Suburban	Male	University	Working	Kinh	No	<5 million VND	Others (Nuclear or Extended family)	No	I am not sure	No	No	No	No	No need to quarantine								0	Not doing	Highly compliant	Comprehensively compliant	Comprehensively compliant	Comprehensively compliant	15	Completely compliance	No problems	No problems	No problems	No pain/discomport	No depressed	1	18-29
24	100	Urban	Male	University	Working	Kinh	Yes	>20 million VND	Others (Nuclear or Extended family)	No	Never	No	No	No	No	No need to quarantine								0	Not doing	Comprehensively compliant	Comprehensively compliant	Comprehensively compliant	Comprehensively compliant	16	Completely compliance	No problems	No problems	No problems	No pain/discomport	No depressed	1	18-29
20	100	Urban	Female	University	Not working (icl. unemployed/student/retired)	Kinh	No	5-10 million VND	Others (Nuclear or Extended family)	No	Never	No	No	No	No	No need to quarantine								0	Not doing	Moderately compliant	Comprehensively compliant	Comprehensively compliant	Moderately compliant	12	Very compliance	No problems	No problems	No problems	No pain/discomport	No depressed	1	18-29
23	100	Urban	Female	University	Not working (icl. unemployed/student/retired)	Kinh	No	5-10 million VND	Others (Nuclear or Extended family)	No	Never	No	No	No	No	No need to quarantine								0	Not doing	Comprehensively compliant	Comprehensively compliant	Comprehensively compliant	Comprehensively compliant	16	Completely compliance	No problems	No problems	No problems	No pain/discomport	No depressed	1	18-29
34	80	Rural	Female	University	Working	Kinh	No	<5 million VND	Couples	No	Never	No	No	No	No	No need to quarantine								0	Not doing	Moderately compliant	Comprehensively compliant	Highly compliant	Comprehensively compliant	13	Completely compliance	No problems	No problems	No problems	Slight pain/discomport	Slight depressed	0.8523	30-43
26	90	Urban	Male	University	Working	Kinh	No	5-10 million VND	Living alone	No	Never	No	No	No	No	No need to quarantine								0	Not doing	Moderately compliant	Comprehensively compliant	Highly compliant	Highly compliant	12	Very compliance	No problems	No problems	No problems	No pain/discomport	Slight depressed	0.9362	18-29
19	80	Rural	Female	Lower than university	Not working (icl. unemployed/student/retired)	Kinh	No	5-10 million VND	Others (Nuclear or Extended family)	No	Never	No	No	No	No	No need to quarantine								0	Not doing	Moderately compliant	Comprehensively compliant	Comprehensively compliant	Comprehensively compliant	14	Completely compliance	No problems	No problems	No problems	No pain/discomport	No depressed	1	18-29
18	80	Urban	Female	University	Not working (icl. unemployed/student/retired)	Kinh	No	10-20 million VND	Living alone	No	Never	No	No	No	No	No need to quarantine								0	Not doing	Moderately compliant	Comprehensively compliant	Comprehensively compliant	Comprehensively compliant	14	Completely compliance	No problems	No problems	No problems	No pain/discomport	No depressed	1	18-29
36	90	Urban	Male	University	Working	Kinh	No	10-20 million VND	Others (Nuclear or Extended family)	No	Yes, I am F2	No	Yes	Yes		Self quarantine	Comprehensively compliant	Comprehensively compliant	Highly compliant	Comprehensively compliant	Comprehensively compliant	Comprehensively compliant	Highly compliant	26	Completely compliance	Comprehensively compliant	Comprehensively compliant	Highly compliant	Highly compliant	14	Completely compliance	No problems	No problems	No problems	No pain/discomport	No depressed	1	30-43
27	90	Urban	Female	University	Working	Kinh	No	10-20 million VND	Living alone	No	Yes, I am F2	No	No	No	Yes	Self quarantine	Moderately compliant	Moderately compliant	Comprehensively compliant	Comprehensively compliant	Comprehensively compliant	Comprehensively compliant	Moderately compliant	22	Completely compliance	Highly compliant	Comprehensively compliant	Moderately compliant	Comprehensively compliant	13	Completely compliance	No problems	No problems	No problems	No pain/discomport	No depressed	1	18-29
27	90	Urban	Female	Higher than university	Working	Kinh	No	>20 million VND	Others (Nuclear or Extended family)	No	Never	No	No	No	No	No need to quarantine								0	Not doing	Highly compliant	Comprehensively compliant	Comprehensively compliant	Comprehensively compliant	15	Completely compliance	No problems	No problems	No problems	No pain/discomport	No depressed	1	18-29
43	95	Urban	Male	University	Working	Kinh	No	10-20 million VND	Living alone	No	Never	No	No	No	No	No need to quarantine								0	Not doing	Highly compliant	Highly compliant	Comprehensively compliant	Comprehensively compliant	14	Completely compliance	No problems	No problems	No problems	No pain/discomport	Slight depressed	0.9362	30-43
33	100	Urban	Male	Higher than university	Working	Kinh	No	10-20 million VND	Others (Nuclear or Extended family)	No	Yes, I am F3/F4	No	No	No	Yes	Self quarantine	Comprehensively compliant	Comprehensively compliant	Comprehensively compliant	Comprehensively compliant	Comprehensively compliant	Comprehensively compliant	Comprehensively compliant	28	Completely compliance	Comprehensively compliant	Comprehensively compliant	Comprehensively compliant	Comprehensively compliant	16	Completely compliance	No problems	No problems	No problems	No pain/discomport	No depressed	1	30-43
51	90	Urban	Female	University	Working	Kinh	No	>20 million VND	Others (Nuclear or Extended family)	Yes	Never	No	No	No	No	No need to quarantine								0	Not doing	Comprehensively compliant	Comprehensively compliant	Comprehensively compliant	Comprehensively compliant	16	Completely compliance	No problems	No problems	No problems	No pain/discomport	No depressed	1	44+
22	90	Urban	Female	University	Not working (icl. unemployed/student/retired)	Kinh	No	10-20 million VND	Others (Nuclear or Extended family)	No	Never	No	No	No	No	No need to quarantine								0	Not doing	Highly compliant	Highly compliant	Comprehensively compliant	Comprehensively compliant	14	Completely compliance	No problems	No problems	Slight problem	No pain/discomport	Slight depressed	0.8898	18-29
29	95	Rural	Male	Higher than university	Not working (icl. unemployed/student/retired)	Kinh	No	<5 million VND	Living alone	No	Never	No	No	No	No	No need to quarantine								0	Not doing	Comprehensively compliant	Comprehensively compliant	Highly compliant	Comprehensively compliant	15	Completely compliance	No problems	No problems	No problems	No pain/discomport	Slight depressed	0.9362	18-29
28	80	Rural	Female	Lower than university	Working	Kinh	No	<5 million VND	Living alone	No	Never	No	No	No	No	No need to quarantine								0	Not doing	Moderately compliant	Comprehensively compliant	Comprehensively compliant	Comprehensively compliant	14	Completely compliance	No problems	No problems	No problems	No pain/discomport	Slight depressed	0.9362	18-29
23	90	Urban	Female	University	Not working (icl. unemployed/student/retired)	Kinh	Yes	<5 million VND	Others (Nuclear or Extended family)	No	Never	No	No	No	No	No need to quarantine								0	Not doing	Moderately compliant	Comprehensively compliant	Moderately compliant	Comprehensively compliant	12	Very compliance	No problems	No problems	No problems	No pain/discomport	No depressed	1	18-29
40	90	Urban	Female	Higher than university	Working	Kinh	No	5-10 million VND	Others (Nuclear or Extended family)	No	Never	No	Don't known	No	No	No need to quarantine								0	Not doing	Moderately compliant	Highly compliant	Moderately compliant	Highly compliant	10	Very compliance	No problems	No problems	No problems	No pain/discomport	No depressed	1	30-43
19	95	Urban	Female	Lower than university	Working	Kinh	No		Others (Nuclear or Extended family)	Yes	Never	No	No	No	No	No need to quarantine								0	Not doing	Comprehensively compliant	Highly compliant	Comprehensively compliant	Comprehensively compliant	15	Completely compliance	No problems	No problems	No problems	No pain/discomport	No depressed	1	18-29
33	99	Rural	Male	Higher than university	Working	Kinh	No	>20 million VND	Couples	No	I am not sure	No	Yes	No	Yes	Self quarantine	Comprehensively compliant	Comprehensively compliant	Highly compliant	Highly compliant	Moderately compliant	Highly compliant	Highly compliant	22	Completely compliance	Moderately compliant	Moderately compliant	Moderately compliant	Moderately compliant	8	Moderate compliance	No problems	No problems	No problems	No pain/discomport	No depressed	1	30-43
19	85	Rural	Female	University	Not working (icl. unemployed/student/retired)	Kinh	No		Others (Nuclear or Extended family)	No	Never	No	No	No	No	No need to quarantine								0	Not doing	Comprehensively compliant	Highly compliant	Moderately compliant	Comprehensively compliant	13	Completely compliance	No problems	No problems	No problems	No pain/discomport	Slight depressed	0.9362	18-29
59	80	Suburban	Male	University	Not working (icl. unemployed/student/retired)	Kinh	No	<5 million VND	Others (Nuclear or Extended family)	Yes	Never	No	No	No	No	No need to quarantine								0	Not doing	Highly compliant	Comprehensively compliant	Highly compliant	Highly compliant	13	Completely compliance	No problems	No problems	No problems	Slight pain/discomport	Slight depressed	0.8523	44+
26	80	Urban	Female	University	Not working (icl. unemployed/student/retired)	Kinh	No	5-10 million VND	Living alone	No	Yes, I am F3/F4	No	No	No	No	No need to quarantine								0	Not doing	Moderately compliant	Moderately compliant	Moderately compliant	Comprehensively compliant	10	Very compliance	No problems	No problems	No problems	No pain/discomport	Slight depressed	0.9362	18-29
45	100	Urban	Male	Higher than university	Working	Kinh	No		Couples	No	I am not sure	No	No	No	No	No need to quarantine								0	Not doing	Moderately compliant	Comprehensively compliant	Comprehensively compliant	Highly compliant	13	Completely compliance	No problems	No problems	No problems	No pain/discomport	No depressed	1	44+
43	90	Urban	Female	University	Working	Kinh	No	10-20 million VND	Others (Nuclear or Extended family)	No	Never	No	No	No	No	No need to quarantine								0	Not doing	Comprehensively compliant	Highly compliant	Comprehensively compliant	Comprehensively compliant	15	Completely compliance	No problems	No problems	No problems	No pain/discomport	No depressed	1	30-43
23	80	Urban	Female	University	Working	Kinh	No	<5 million VND	Living alone	No	Never	No	No	No	No	No need to quarantine								0	Not doing	Moderately compliant	Comprehensively compliant	Comprehensively compliant	Comprehensively compliant	14	Completely compliance	No problems	No problems	No problems	No pain/discomport	No depressed	1	18-29
21	95	Rural	Female	University	Not working (icl. unemployed/student/retired)	Kinh	No	5-10 million VND	Others (Nuclear or Extended family)	No	Never	No	No	No	No	No need to quarantine								0	Not doing	Moderately compliant	Comprehensively compliant	Comprehensively compliant	Highly compliant	13	Completely compliance	No problems	No problems	No problems	Slight pain/discomport	Slight depressed	0.8523	18-29
27	80	Urban	Female	University	Working	Kinh	No	10-20 million VND	Living alone	No	Never	No	No	No	No	No need to quarantine								0	Not doing	Moderately compliant	Comprehensively compliant	Highly compliant	Highly compliant	12	Very compliance	No problems	No problems	No problems	No pain/discomport	Moderate depressed	0.8874	18-29
22	95	Urban	Female	University	Not working (icl. unemployed/student/retired)	Kinh	No	>20 million VND	Others (Nuclear or Extended family)	No	Never	No	No	No	No	No need to quarantine								0	Not doing	Moderately compliant	Comprehensively compliant	Comprehensively compliant	Comprehensively compliant	14	Completely compliance	No problems	No problems	No problems	No pain/discomport	No depressed	1	18-29
25	80	Urban	Female	University	Working	Kinh	No	<5 million VND	Living alone	No	Yes, I am F3/F4	No	No	No	No	No need to quarantine								0	Not doing	Comprehensively compliant	Comprehensively compliant	Comprehensively compliant	Comprehensively compliant	16	Completely compliance	No problems	No problems	No problems	No pain/discomport	Slight depressed	0.9362	18-29
31	90	Urban	Female	University	Working	Kinh	No	>20 million VND	Others (Nuclear or Extended family)	No	Never	No	No	No	No	No need to quarantine								0	Not doing	Moderately compliant	Highly compliant	Comprehensively compliant	Highly compliant	12	Very compliance	No problems	No problems	No problems	No pain/discomport	No depressed	1	30-43
34	95	Urban	Female	University	Working	Kinh	No	5-10 million VND	Others (Nuclear or Extended family)	Yes	Yes, I am F2	No	No	Yes		Self quarantine	Comprehensively compliant	Comprehensively compliant	Comprehensively compliant	Comprehensively compliant	Comprehensively compliant	Comprehensively compliant	Highly compliant	27	Completely compliance	Highly compliant	Comprehensively compliant	Comprehensively compliant	Comprehensively compliant	15	Completely compliance	No problems	No problems	No problems	No pain/discomport	No depressed	1	30-43
34	60	Urban	Male	University	Working	Kinh	No	>20 million VND	Others (Nuclear or Extended family)	No	Yes, I am F3/F4	No	No	No	Yes	Self quarantine	Comprehensively compliant	Comprehensively compliant	Comprehensively compliant	Comprehensively compliant	Comprehensively compliant	Comprehensively compliant	Comprehensively compliant	28	Completely compliance	Comprehensively compliant	Comprehensively compliant	Highly compliant	Comprehensively compliant	15	Completely compliance	No problems	No problems	No problems	No pain/discomport	No depressed	1	30-43
25	80	Suburban	Female	University	Working	Kinh	No	5-10 million VND	Others (Nuclear or Extended family)	No	Never	No	No	No	No	No need to quarantine								0	Not doing	Moderately compliant	Highly compliant	Highly compliant	Highly compliant	11	Very compliance	No problems	No problems	No problems	No pain/discomport	No depressed	1	18-29
32	90	Urban	Female	Higher than university	Working	Kinh	No	5-10 million VND	Others (Nuclear or Extended family)	Yes	Never	No	No	No	No	No need to quarantine								0	Not doing	Do not do	Do not do	Do not do	Do not do	0	Not doing	No problems	No problems	No problems	No pain/discomport	No depressed	1	30-43
20	90	Rural	Female	University	Not working (icl. unemployed/student/retired)	Kinh	No	10-20 million VND	Others (Nuclear or Extended family)	No	Never	No	No	No	No	No need to quarantine								0	Not doing	Moderately compliant	Highly compliant	Highly compliant	Moderately compliant	10	Very compliance	No problems	No problems	No problems	No pain/discomport	No depressed	1	18-29
26	100	Urban	Male	University	Working	Kinh	No	5-10 million VND	Living alone	No	I am not sure	No	No	No	No	No need to quarantine								0	Not doing	Moderately compliant	Comprehensively compliant	Moderately compliant	Moderately compliant	10	Very compliance	No problems	No problems	No problems	No pain/discomport	No depressed	1	18-29
23	90	Rural	Female	University	Not working (icl. unemployed/student/retired)	Kinh	No	10-20 million VND	Others (Nuclear or Extended family)	No	Never	No	No	No	No	No need to quarantine								0	Not doing	Comprehensively compliant	Comprehensively compliant	Comprehensively compliant	Comprehensively compliant	16	Completely compliance	No problems	No problems	No problems	No pain/discomport	No depressed	1	18-29
30	90	Urban	Female	University	Working	Kinh	No	10-20 million VND	Others (Nuclear or Extended family)	No	I am not sure	No	Yes	No	No	No need to quarantine								0	Not doing	Moderately compliant	Highly compliant	Comprehensively compliant	Highly compliant	12	Very compliance	No problems	No problems	No problems	No pain/discomport	Slight depressed	0.9362	30-43
36	85	Urban	Male	Higher than university	Working	Kinh	No	10-20 million VND	Others (Nuclear or Extended family)	No	Never	No	No	No	No	No need to quarantine								0	Not doing	Highly compliant	Comprehensively compliant	Moderately compliant	Highly compliant	12	Very compliance	No problems	No problems	No problems	No pain/discomport	Slight depressed	0.9362	30-43
25	88	Urban	Female	University	Working	Kinh	No	10-20 million VND	Others (Nuclear or Extended family)	No	Never	No	No	No	No	No need to quarantine								0	Not doing	Moderately compliant	Highly compliant	Moderately compliant	Highly compliant	10	Very compliance	No problems	No problems	No problems	No pain/discomport	Slight depressed	0.9362	18-29
29	100	Rural	Male	University	Working	Kinh	No	5-10 million VND	Couples	No	Never	No	No	No	No	No need to quarantine								0	Not doing	Highly compliant	Comprehensively compliant	Moderately compliant	Comprehensively compliant	13	Completely compliance	No problems	No problems	No problems	No pain/discomport	No depressed	1	18-29
27	95	Urban	Female	University	Working	Kinh	No	5-10 million VND	Others (Nuclear or Extended family)	No	Never	No	Don't known	No	No	No need to quarantine								0	Not doing	Highly compliant	Comprehensively compliant	Comprehensively compliant	Comprehensively compliant	15	Completely compliance	No problems	No problems	No problems	No pain/discomport	Slight depressed	0.9362	18-29
56	70	Urban	Female	Higher than university	Not working (icl. unemployed/student/retired)	Kinh	Yes	10-20 million VND	Others (Nuclear or Extended family)	Yes	Never	No	No	No	No	No need to quarantine								0	Not doing	Comprehensively compliant	Highly compliant	Comprehensively compliant	Comprehensively compliant	15	Completely compliance	No problems	No problems	No problems	No pain/discomport	Moderate depressed	0.8874	44+
22	90	Rural	Female	University	Not working (icl. unemployed/student/retired)	Kinh	No		Others (Nuclear or Extended family)	No	Never	No	No	No	No	No need to quarantine								0	Not doing	Comprehensively compliant	Comprehensively compliant	Comprehensively compliant	Comprehensively compliant	16	Completely compliance	No problems	No problems	No problems	No pain/discomport	No depressed	1	18-29
22	95	Rural	Female	University	Not working (icl. unemployed/student/retired)	Kinh	No	<5 million VND	Others (Nuclear or Extended family)	No	Never	No	No	No	No	No need to quarantine								0	Not doing	Comprehensively compliant	Comprehensively compliant	Moderately compliant	Highly compliant	13	Completely compliance	No problems	No problems	No problems	No pain/discomport	No depressed	1	18-29
35	95	Urban	Female	University	Working	Kinh	No	10-20 million VND	Others (Nuclear or Extended family)	No	Never	No	No	No	No	No need to quarantine								0	Not doing	Highly compliant	Comprehensively compliant	Moderately compliant	Highly compliant	12	Very compliance	No problems	No problems	No problems	No pain/discomport	No depressed	1	30-43
24	80	Urban	Female	University	Not working (icl. unemployed/student/retired)	Kinh	No	5-10 million VND	Living alone	No	Yes, I am F3/F4	No	No	No	No	No need to quarantine								0	Not doing	Highly compliant	Comprehensively compliant	Highly compliant	Comprehensively compliant	14	Completely compliance	No problems	No problems	No problems	Slight pain/discomport	Moderate depressed	0.8035	18-29
21	80	Rural	Female	University	Not working (icl. unemployed/student/retired)	Kinh	No	<5 million VND	Others (Nuclear or Extended family)	No	Never	No	No	No	No	No need to quarantine								0	Not doing	Moderately compliant	Highly compliant	Highly compliant	Highly compliant	11	Very compliance	No problems	No problems	No problems	No pain/discomport	No depressed	1	18-29
26	95	Urban	Female	University	Working	Kinh	No	5-10 million VND	Others (Nuclear or Extended family)	No	Never	No	Yes	No	No	No need to quarantine								0	Not doing	Moderately compliant	Comprehensively compliant	Comprehensively compliant	Comprehensively compliant	14	Completely compliance	No problems	No problems	No problems	No pain/discomport	No depressed	1	18-29
48	90	Urban	Male	Higher than university	Working	Kinh	No	>20 million VND	Others (Nuclear or Extended family)	No	Never	No	No	No	No	No need to quarantine								0	Not doing	Comprehensively compliant	Comprehensively compliant	Comprehensively compliant	Moderately compliant	14	Completely compliance	No problems	No problems	No problems	No pain/discomport	No depressed	1	44+
44	90	Urban	Female	Higher than university	Working	Kinh	No	5-10 million VND	Others (Nuclear or Extended family)	No	Never	No	No	No	No	No need to quarantine								0	Not doing	Moderately compliant	Highly compliant	Moderately compliant	Highly compliant	10	Very compliance	No problems	No problems	No problems	No pain/discomport	No depressed	1	44+
23	95	Urban	Female	University	Not working (icl. unemployed/student/retired)	Kinh	No	10-20 million VND	Others (Nuclear or Extended family)	No	Never	No	No	No	No	No need to quarantine								0	Not doing	Highly compliant	Comprehensively compliant	Comprehensively compliant	Highly compliant	14	Completely compliance	No problems	No problems	No problems	No pain/discomport	No depressed	1	18-29
45	80	Rural	Female	University	Working	Kinh	No	10-20 million VND	Others (Nuclear or Extended family)	No	Never	Yes	Yes	No	No	In Goverment quarantine facility								0	Not doing	Moderately compliant	Comprehensively compliant	Comprehensively compliant	Highly compliant	13	Completely compliance	No problems	No problems	No problems	No pain/discomport	Slight depressed	0.9362	44+
25	100	Urban	Female	University	Not working (icl. unemployed/student/retired)	Kinh	No	10-20 million VND	Others (Nuclear or Extended family)	No	I am not sure	No	No	No	No	No need to quarantine								0	Not doing	Moderately compliant	Highly compliant	Highly compliant	Highly compliant	11	Very compliance	No problems	No problems	No problems	No pain/discomport	No depressed	1	18-29
43	75	Urban	Female	Higher than university	Working	Kinh	No	>20 million VND	Others (Nuclear or Extended family)	No	Yes, I am F2	No	No	Yes		Self quarantine	Moderately compliant	Highly compliant	Highly compliant	Highly compliant	Comprehensively compliant	Highly compliant	Moderately compliant	20	Very compliance	Highly compliant	Comprehensively compliant	Highly compliant	Highly compliant	13	Completely compliance	No problems	No problems	No problems	Slight pain/discomport	Slight depressed	0.8523	30-43
63	85	Urban	Female	University	Working	Kinh	No	>20 million VND	Others (Nuclear or Extended family)	No	Never	No	No	No	No	No need to quarantine								0	Not doing	Comprehensively compliant	Comprehensively compliant	Comprehensively compliant	Comprehensively compliant	16	Completely compliance	No problems	No problems	No problems	No pain/discomport	No depressed	1	44+
19	90	Urban	Female	University	Not working (icl. unemployed/student/retired)	Others	No	>20 million VND	Others (Nuclear or Extended family)	No	Never	No	No	No	No	No need to quarantine								0	Not doing	Comprehensively compliant	Comprehensively compliant	Comprehensively compliant	Comprehensively compliant	16	Completely compliance	No problems	No problems	No problems	No pain/discomport	No depressed	1	18-29
22	90	Rural	Female	Lower than university	Not working (icl. unemployed/student/retired)	Others	Yes	<5 million VND	Others (Nuclear or Extended family)	No	Never	No	No	No	No	No need to quarantine								0	Not doing	Highly compliant	Moderately compliant	Comprehensively compliant	Highly compliant	12	Very compliance	No problems	No problems	No problems	No pain/discomport	Slight depressed	0.9362	18-29
29	75	Urban	Female	University	Working	Others	No	5-10 million VND	Others (Nuclear or Extended family)	Yes	Never	No	No	No	No	No need to quarantine								0	Not doing	Moderately compliant	Comprehensively compliant	Comprehensively compliant	Comprehensively compliant	14	Completely compliance	No problems	No problems	No problems	No pain/discomport	Slight depressed	0.9362	18-29
29	95	Suburban	Female	Higher than university	Not working (icl. unemployed/student/retired)	Kinh	No	<5 million VND	Others (Nuclear or Extended family)	Yes	I am not sure	No	No	No	No	No need to quarantine								0	Not doing	Moderately compliant	Highly compliant	Highly compliant	Highly compliant	11	Very compliance	No problems	No problems	No problems	No pain/discomport	Slight depressed	0.9362	18-29
30	100	Urban	Male	Higher than university	Not working (icl. unemployed/student/retired)	Kinh	No	10-20 million VND	Others (Nuclear or Extended family)	No	Never	Yes	No	No	No	In Goverment quarantine facility								0	Not doing	Comprehensively compliant	Comprehensively compliant	Comprehensively compliant	Comprehensively compliant	16	Completely compliance	No problems	No problems	No problems	No pain/discomport	No depressed	1	30-43
28	86	Urban	Female	Higher than university	Working	Kinh	No	>20 million VND	Others (Nuclear or Extended family)	Yes	Yes, I am F3/F4	No	No	No	No	No need to quarantine								0	Not doing	Moderately compliant	Highly compliant	Comprehensively compliant	Highly compliant	12	Very compliance	No problems	No problems	No problems	No pain/discomport	No depressed	1	18-29
38	95	Suburban	Female	Higher than university	Working	Kinh	No	>20 million VND	Others (Nuclear or Extended family)	No	Yes, I am F3/F4	No	No	No	No	No need to quarantine								0	Not doing	Comprehensively compliant	Comprehensively compliant	Comprehensively compliant	Comprehensively compliant	16	Completely compliance	No problems	No problems	No problems	No pain/discomport	No depressed	1	30-43
35	80	Urban	Female	University	Working	Kinh	No	>20 million VND	Others (Nuclear or Extended family)	No	Never	No	No	Yes		Self quarantine	Comprehensively compliant	Comprehensively compliant	Comprehensively compliant	Comprehensively compliant	Comprehensively compliant	Comprehensively compliant	Comprehensively compliant	28	Completely compliance	Comprehensively compliant	Comprehensively compliant	Comprehensively compliant	Comprehensively compliant	16	Completely compliance	No problems	No problems	No problems	No pain/discomport	Slight depressed	0.9362	30-43
33	95	Suburban	Male	University	Working	Kinh	No	10-20 million VND	Others (Nuclear or Extended family)	No	Never	No	No	No	No	No need to quarantine								0	Not doing	Moderately compliant	Highly compliant	Highly compliant	Highly compliant	11	Very compliance	No problems	No problems	No problems	No pain/discomport	No depressed	1	30-43
38	90	Urban	Male	Higher than university	Working	Kinh	No	>20 million VND	Others (Nuclear or Extended family)	No	Never	No	No	No	No	No need to quarantine								0	Not doing	Comprehensively compliant	Comprehensively compliant	Comprehensively compliant	Comprehensively compliant	16	Completely compliance	No problems	No problems	No problems	No pain/discomport	No depressed	1	30-43
31	80	Urban	Male	University	Working	Kinh	No	5-10 million VND	Couples	No	I am not sure	No	No	No	No	No need to quarantine								0	Not doing	Moderately compliant	Moderately compliant	Moderately compliant	Highly compliant	9	Very compliance	No problems	No problems	No problems	No pain/discomport	No depressed	1	30-43
19	80	Urban	Male	Lower than university	Not working (icl. unemployed/student/retired)	Kinh	No	5-10 million VND	Others (Nuclear or Extended family)	Yes	Never	No	Don't known	No	No	No need to quarantine								0	Not doing	Comprehensively compliant	Comprehensively compliant	Moderately compliant	Moderately compliant	12	Very compliance	No problems	No problems	No problems	No pain/discomport	Slight depressed	0.9362	18-29
34	98	Urban	Female	University	Working	Kinh	No	10-20 million VND	Others (Nuclear or Extended family)	No	Yes, I am F1	No	No	No	No	No need to quarantine								0	Not doing	Comprehensively compliant	Highly compliant	No compliance	Highly compliant	11	Very compliance	No problems	No problems	No problems	No pain/discomport	No depressed	1	30-43
38	100	Urban	Male	University	Working	Kinh	No	>20 million VND	Others (Nuclear or Extended family)	No	Never	No	No	No	No	No need to quarantine								0	Not doing	Comprehensively compliant	Moderately compliant	Moderately compliant	Highly compliant	11	Very compliance	No problems	No problems	No problems	No pain/discomport	Slight depressed	0.9362	30-43
38	95	Rural	Male	University	Working	Kinh	Yes	10-20 million VND	Others (Nuclear or Extended family)	Yes	Never	No	No	No	No	No need to quarantine								0	Not doing	Moderately compliant	Comprehensively compliant	Moderately compliant	Highly compliant	11	Very compliance	No problems	No problems	No problems	No pain/discomport	No depressed	1	30-43
18	90	Rural	Male	Lower than university	Not working (icl. unemployed/student/retired)	Kinh	No	5-10 million VND	Others (Nuclear or Extended family)	No	I am not sure	No	No	No	No	No need to quarantine								0	Not doing	Comprehensively compliant	Comprehensively compliant	Comprehensively compliant	Comprehensively compliant	16	Completely compliance	No problems	No problems	No problems	No pain/discomport	Slight depressed	0.9362	18-29
25	50	Urban	Female	University	Not working (icl. unemployed/student/retired)	Kinh	No	5-10 million VND	Living alone	No	Never	No	No	No	No	No need to quarantine								0	Not doing	Not compliance	Comprehensively compliant	Moderately compliant	Moderately compliant	9	Very compliance	No problems	No problems	No problems	No pain/discomport	No depressed	1	18-29
27	95	Suburban	Female	University	Working	Kinh	No	10-20 million VND	Others (Nuclear or Extended family)	No	Yes, I am F3/F4	No	Yes	Yes		Self quarantine	Moderately compliant	Comprehensively compliant	Comprehensively compliant	Comprehensively compliant	Comprehensively compliant	Comprehensively compliant	Comprehensively compliant	26	Completely compliance	Moderately compliant	Comprehensively compliant	Comprehensively compliant	Comprehensively compliant	14	Completely compliance	No problems	No problems	No problems	No pain/discomport	No depressed	1	18-29
34	90	Urban	Female	Higher than university	Working	Kinh	No	>20 million VND	Others (Nuclear or Extended family)	No	Yes, I am F3/F4	No	No	No	No	No need to quarantine								0	Not doing	Comprehensively compliant	Comprehensively compliant	Highly compliant	Comprehensively compliant	15	Completely compliance	No problems	No problems	No problems	No pain/discomport	Slight depressed	0.9362	30-43
32	100	Urban	Female	Higher than university	Working	Kinh	No	>20 million VND	Others (Nuclear or Extended family)	No	Never	No	No	No	No	No need to quarantine								0	Not doing	Moderately compliant	Comprehensively compliant	Moderately compliant	Comprehensively compliant	12	Very compliance	No problems	No problems	No problems	No pain/discomport	No depressed	1	30-43
21	80	Urban	Female	University	Not working (icl. unemployed/student/retired)	Kinh	No	5-10 million VND	Others (Nuclear or Extended family)	No	Yes, I am F3/F4	Yes	Yes	Yes		Self quarantine	Comprehensively compliant	Comprehensively compliant	Moderately compliant	Comprehensively compliant	Comprehensively compliant	Comprehensively compliant	Comprehensively compliant	26	Completely compliance	Highly compliant	Highly compliant	Highly compliant	Highly compliant	12	Very compliance	No problems	No problems	No problems	No pain/discomport	No depressed	1	18-29
27	90	Rural	Female	University	Working	Kinh	No	10-20 million VND	Others (Nuclear or Extended family)	No	Never	No	No	No	No	No need to quarantine								0	Not doing	Highly compliant	Comprehensively compliant	Moderately compliant	Comprehensively compliant	13	Completely compliance	No problems	No problems	No problems	No pain/discomport	No depressed	1	18-29
28	85	Urban	Female	University	Working	Kinh	No	10-20 million VND	Others (Nuclear or Extended family)	No	Never	No	No	No	No	No need to quarantine								0	Not doing	Moderately compliant	Highly compliant	Moderately compliant	Comprehensively compliant	11	Very compliance	No problems	No problems	No problems	No pain/discomport	Slight depressed	0.9362	18-29
25	85	Urban	Female	University	Not working (icl. unemployed/student/retired)	Kinh	No	<5 million VND	Living alone	No	I am not sure	No	No	No	No	No need to quarantine								0	Not doing	Moderately compliant	Comprehensively compliant	Highly compliant	Comprehensively compliant	13	Completely compliance	No problems	No problems	No problems	No pain/discomport	Slight depressed	0.9362	18-29
26	90	Urban	Female	University	Working	Kinh	No	<5 million VND	Others (Nuclear or Extended family)	No	Never	No	No	No	No	No need to quarantine								0	Not doing	Highly compliant	Comprehensively compliant	Comprehensively compliant	Comprehensively compliant	15	Completely compliance	No problems	No problems	No problems	No pain/discomport	No depressed	1	18-29
44	90	Urban	Male	Higher than university	Working	Kinh	Yes	>20 million VND	Others (Nuclear or Extended family)	Yes	Never	No	No	No	No	No need to quarantine								0	Not doing	Comprehensively compliant	Comprehensively compliant	Comprehensively compliant	Comprehensively compliant	16	Completely compliance	No problems	No problems	Slight problem	No pain/discomport	Slight depressed	0.8898	44+
33	80	Urban	Female	Higher than university	Working	Kinh	No	>20 million VND	Others (Nuclear or Extended family)	No	I am not sure	No	No	No	No	No need to quarantine								0	Not doing	Highly compliant	Highly compliant	Highly compliant	Highly compliant	12	Very compliance	No problems	No problems	No problems	No pain/discomport	No depressed	1	30-43
21	85	Rural	Female	University	Not working (icl. unemployed/student/retired)	Kinh	No	5-10 million VND	Others (Nuclear or Extended family)	No	Never	No	No	No	No	No need to quarantine								0	Not doing	Moderately compliant	Highly compliant	Highly compliant	Highly compliant	11	Very compliance	No problems	No problems	No problems	No pain/discomport	Slight depressed	0.9362	18-29
29	95	Urban	Female	University	Working	Kinh	No	10-20 million VND	Couples	No	Never	No	No	No	No	No need to quarantine								0	Not doing	Comprehensively compliant	Comprehensively compliant	Comprehensively compliant	Comprehensively compliant	16	Completely compliance	No problems	No problems	No problems	No pain/discomport	Slight depressed	0.9362	18-29
45	99	Urban	Female	Higher than university	Working	Kinh	No	10-20 million VND	Others (Nuclear or Extended family)	No	Yes, I am F3/F4	No	No	Yes		Self quarantine	Comprehensively compliant	Highly compliant	Highly compliant	Comprehensively compliant	Comprehensively compliant	Comprehensively compliant	Moderately compliant	24	Completely compliance	Comprehensively compliant	Comprehensively compliant	Comprehensively compliant	Comprehensively compliant	16	Completely compliance	No problems	No problems	No problems	No pain/discomport	No depressed	1	44+
39	90	Urban	Female	University	Working	Kinh	No	>20 million VND	Others (Nuclear or Extended family)	Yes	Yes, I am F2	No	No	Yes		Self quarantine	Moderately compliant	Moderately compliant	Moderately compliant	Comprehensively compliant	Highly compliant	Moderately compliant	Moderately compliant	17	Very compliance	Moderately compliant	Highly compliant	Highly compliant	Highly compliant	11	Very compliance	No problems	No problems	No problems	No pain/discomport	No depressed	1	30-43
27	85	Urban	Male	Higher than university	Working	Kinh	No	5-10 million VND	Others (Nuclear or Extended family)	No	Never	No	No	No	No	No need to quarantine								0	Not doing	Moderately compliant	Highly compliant	Highly compliant	Highly compliant	11	Very compliance	No problems	No problems	No problems	No pain/discomport	No depressed	1	18-29
27	100	Urban	Female	University	Working	Kinh	No	10-20 million VND	Others (Nuclear or Extended family)	No	Never	No	No	No	No	No need to quarantine								0	Not doing	Highly compliant	Comprehensively compliant	Comprehensively compliant	Comprehensively compliant	15	Completely compliance	No problems	No problems	No problems	No pain/discomport	No depressed	1	18-29
18	95	Urban	Female	Lower than university	Working	Kinh	No	5-10 million VND	Others (Nuclear or Extended family)	Yes	Never	No	No	No	No	No need to quarantine								0	Not doing	Moderately compliant	Comprehensively compliant	Moderately compliant	Moderately compliant	10	Very compliance	No problems	No problems	No problems	Slight pain/discomport	No depressed	0.9161	18-29
20	75	Urban	Male	Lower than university	Working	Kinh	No	<5 million VND	Others (Nuclear or Extended family)	No	I am not sure	No	No	No	No	No need to quarantine								0	Not doing	Comprehensively compliant	Comprehensively compliant	Moderately compliant	Comprehensively compliant	14	Completely compliance	No problems	No problems	No problems	Slight pain/discomport	Moderate depressed	0.8035	18-29
22	100	Urban	Male	University	Not working (icl. unemployed/student/retired)	Kinh	No	10-20 million VND	Others (Nuclear or Extended family)	No	Never	No	No	No	No	No need to quarantine								0	Not doing	Comprehensively compliant	Comprehensively compliant	Comprehensively compliant	Comprehensively compliant	16	Completely compliance	No problems	No problems	No problems	No pain/discomport	No depressed	1	18-29
30	100	Urban	Female	University	Working	Kinh	No	10-20 million VND	Others (Nuclear or Extended family)	No	Yes, I am F3/F4	No	No	No	No	No need to quarantine								0	Not doing	Comprehensively compliant	Comprehensively compliant	Comprehensively compliant	Comprehensively compliant	16	Completely compliance	No problems	No problems	No problems	No pain/discomport	No depressed	1	30-43
29	90	Urban	Male	University	Working	Kinh	No	10-20 million VND	Living alone	No	Yes, I am F3/F4	No	No	No	No	No need to quarantine								0	Not doing	Moderately compliant	Comprehensively compliant	Highly compliant	Highly compliant	12	Very compliance	No problems	No problems	No problems	No pain/discomport	No depressed	1	18-29
18	95	Urban	Female	Lower than university	Not working (icl. unemployed/student/retired)	Kinh	No		Others (Nuclear or Extended family)	No	Never	No	No	No	No	No need to quarantine								0	Not doing	Moderately compliant	Comprehensively compliant	No compliance	Comprehensively compliant	11	Very compliance	No problems	No problems	No problems	No pain/discomport	Slight depressed	0.9362	18-29
36	100	Rural	Female	University	Working	Kinh	No	10-20 million VND	Others (Nuclear or Extended family)	No	Never	No	No	No	No	No need to quarantine								0	Not doing	Comprehensively compliant	Comprehensively compliant	Comprehensively compliant	Comprehensively compliant	16	Completely compliance	No problems	No problems	No problems	No pain/discomport	No depressed	1	30-43
20	100	Rural	Female	University	Not working (icl. unemployed/student/retired)	Kinh	No	5-10 million VND	Others (Nuclear or Extended family)	No	Never	No	No	No	No	No need to quarantine								0	Not doing	Comprehensively compliant	Comprehensively compliant	Highly compliant	Highly compliant	14	Completely compliance	No problems	No problems	No problems	No pain/discomport	No depressed	1	18-29
23	80	Urban	Female	University	Not working (icl. unemployed/student/retired)	Kinh	No	5-10 million VND	Others (Nuclear or Extended family)	Yes	Never	No	No	No	No	No need to quarantine								0	Not doing	Moderately compliant	Moderately compliant	Highly compliant	Highly compliant	10	Very compliance	No problems	No problems	No problems	No pain/discomport	No depressed	1	18-29
41	80	Urban	Male	Higher than university	Working	Kinh	No	10-20 million VND	Couples	No	Yes, I am F3/F4	Yes	No	Yes		Self quarantine	Highly compliant	Comprehensively compliant	Comprehensively compliant	Comprehensively compliant	Comprehensively compliant	Comprehensively compliant	Comprehensively compliant	27	Completely compliance	Comprehensively compliant	Comprehensively compliant	Comprehensively compliant	Comprehensively compliant	16	Completely compliance	No problems	No problems	No problems	No pain/discomport	No depressed	1	30-43
25	75	Urban	Female	University	Working	Kinh	No	10-20 million VND	Others (Nuclear or Extended family)	No	Never	No	No	No	No	No need to quarantine								0	Not doing	Moderately compliant	Comprehensively compliant	Highly compliant	Highly compliant	12	Very compliance	No problems	No problems	No problems	No pain/discomport	No depressed	1	18-29
38	100	Suburban	Female	Higher than university	Working	Kinh	No	>20 million VND	Others (Nuclear or Extended family)	No	Never	No	No	No	No	No need to quarantine								0	Not doing	Highly compliant	Comprehensively compliant	Comprehensively compliant	Comprehensively compliant	15	Completely compliance	No problems	No problems	No problems	No pain/discomport	No depressed	1	30-43
22	90	Rural	Female	University	Not working (icl. unemployed/student/retired)	Kinh	No		Others (Nuclear or Extended family)	No	Never	No	No	No	No	No need to quarantine								0	Not doing	Moderately compliant	Highly compliant	Highly compliant	Highly compliant	11	Very compliance	No problems	No problems	No problems	No pain/discomport	No depressed	1	18-29
29	95	Rural	Female	Higher than university	Working	Kinh	No	5-10 million VND	Others (Nuclear or Extended family)	No	Never	No	No	No	No	No need to quarantine								0	Not doing	Comprehensively compliant	Comprehensively compliant	Highly compliant	Comprehensively compliant	15	Completely compliance	No problems	No problems	No problems	No pain/discomport	No depressed	1	18-29
30	90	Urban	Female	University	Working	Kinh	No	5-10 million VND	Living alone	No	Never	No	No	No	No	No need to quarantine								0	Not doing	Moderately compliant	Comprehensively compliant	Highly compliant	Comprehensively compliant	13	Completely compliance	No problems	No problems	No problems	No pain/discomport	No depressed	1	30-43
32	100	Urban	Female	University	Working	Kinh	No	5-10 million VND	Others (Nuclear or Extended family)	No	Never	No	No	No	No	No need to quarantine								0	Not doing	Highly compliant	Highly compliant	Highly compliant	Highly compliant	12	Very compliance	No problems	No problems	No problems	No pain/discomport	No depressed	1	30-43
22	90	Suburban	Female	University	Not working (icl. unemployed/student/retired)	Kinh	No	10-20 million VND	Others (Nuclear or Extended family)	No	Never	No	No	No	No	No need to quarantine								0	Not doing	Comprehensively compliant	Comprehensively compliant	Comprehensively compliant	Comprehensively compliant	16	Completely compliance	No problems	No problems	No problems	No pain/discomport	No depressed	1	18-29
20	100	Urban	Male	University	Not working (icl. unemployed/student/retired)	Kinh	No	10-20 million VND	Others (Nuclear or Extended family)	No	Never	No	No	No	No	No need to quarantine								0	Not doing	Comprehensively compliant	Comprehensively compliant	Highly compliant	Comprehensively compliant	15	Completely compliance	No problems	No problems	No problems	No pain/discomport	No depressed	1	18-29
63	100	Urban	Male	University	Not working (icl. unemployed/student/retired)	Kinh	Yes	<5 million VND	Others (Nuclear or Extended family)	Yes	Never	No	No	No	No	No need to quarantine								0	Not doing	Comprehensively compliant	Comprehensively compliant	Comprehensively compliant	Comprehensively compliant	16	Completely compliance	No problems	No problems	No problems	No pain/discomport	No depressed	1	44+
38	80	Suburban	Female	University	Working	Kinh	No	>20 million VND	Others (Nuclear or Extended family)	No	Never	No	No	No	No	No need to quarantine								0	Not doing	Moderately compliant	Comprehensively compliant	Comprehensively compliant	Comprehensively compliant	14	Completely compliance	No problems	No problems	No problems	No pain/discomport	Slight depressed	0.9362	30-43
25	90	Suburban	Female	University	Working	Kinh	No	<5 million VND	Living alone	No	Never	No	No	No	No	No need to quarantine								0	Not doing	Comprehensively compliant	Comprehensively compliant	Comprehensively compliant	Comprehensively compliant	16	Completely compliance	No problems	No problems	No problems	No pain/discomport	Moderate depressed	0.8874	18-29
28	85	Urban	Female	University	Working	Kinh	No	10-20 million VND	Others (Nuclear or Extended family)	No	Never	No	No	No	No	No need to quarantine								0	Not doing	Moderately compliant	Comprehensively compliant	Moderately compliant	Moderately compliant	10	Very compliance	No problems	No problems	No problems	No pain/discomport	Slight depressed	0.9362	18-29
26	95	Urban	Male	University	Working	Kinh	No	10-20 million VND	Others (Nuclear or Extended family)	No	Never	No	No	No	No	No need to quarantine								0	Not doing	Comprehensively compliant	Comprehensively compliant	Comprehensively compliant	Comprehensively compliant	16	Completely compliance	No problems	No problems	No problems	No pain/discomport	No depressed	1	18-29
27	60	Urban	Female	University	Working	Kinh	No	>20 million VND	Others (Nuclear or Extended family)	Yes	I am not sure	No	No	Don't known	No	No need to quarantine								0	Not doing	Moderately compliant	Highly compliant	Moderately compliant	Highly compliant	10	Very compliance	No problems	No problems	No problems	No pain/discomport	Slight depressed	0.9362	18-29
40	90	Urban	Female	Higher than university	Working	Kinh	No	10-20 million VND	Others (Nuclear or Extended family)	Yes	Never	Yes	No	No	No	In Goverment quarantine facility								0	Not doing	Comprehensively compliant	Comprehensively compliant	Comprehensively compliant	Comprehensively compliant	16	Completely compliance	No problems	No problems	No problems	No pain/discomport	No depressed	1	30-43
45	100	Suburban	Female	Higher than university	Working	Kinh	No	>20 million VND	Others (Nuclear or Extended family)	Yes	I am not sure	No	No	No	No	No need to quarantine								0	Not doing	Comprehensively compliant	Comprehensively compliant	Comprehensively compliant	Comprehensively compliant	16	Completely compliance	No problems	No problems	Slight problem	No pain/discomport	Slight depressed	0.8898	44+
64	80	Suburban	Female	University	Not working (icl. unemployed/student/retired)	Kinh	No	5-10 million VND	Others (Nuclear or Extended family)	Yes	I am not sure	No	No	Yes		Self quarantine	Moderately compliant	Moderately compliant	Comprehensively compliant	Comprehensively compliant	Highly compliant	Comprehensively compliant	Comprehensively compliant	23	Completely compliance	Highly compliant	Comprehensively compliant	Moderately compliant	Moderately compliant	11	Very compliance	No problems	No problems	No problems	No pain/discomport	Slight depressed	0.9362	44+
63	85	Urban	Female	Higher than university	Working	Kinh	No	5-10 million VND	Couples	Yes	Never	No	No	No	No	No need to quarantine								0	Not doing	Comprehensively compliant	Comprehensively compliant	Comprehensively compliant	Comprehensively compliant	16	Completely compliance	No problems	No problems	No problems	No pain/discomport	No depressed	1	44+
34	100	Rural	Female	University	Working	Kinh	No	5-10 million VND	Others (Nuclear or Extended family)	No	Never	No	No	No	No	No need to quarantine								0	Not doing	Comprehensively compliant	Comprehensively compliant	Comprehensively compliant	Comprehensively compliant	16	Completely compliance	No problems	No problems	No problems	No pain/discomport	No depressed	1	30-43
25	90	Urban	Female	University	Working	Kinh	No	10-20 million VND	Living alone	No	Yes, I am F3/F4	No	No	Yes		Self quarantine	Comprehensively compliant	Highly compliant	Highly compliant	Comprehensively compliant	Highly compliant	Highly compliant	Highly compliant	23	Completely compliance	Comprehensively compliant	Comprehensively compliant	Comprehensively compliant	Comprehensively compliant	16	Completely compliance	No problems	No problems	No problems	No pain/discomport	No depressed	1	18-29
66	65	Urban	Female	Higher than university	Working	Kinh	No	10-20 million VND	Couples	Yes	Never	No	No	No	No	No need to quarantine								0	Not doing	Comprehensively compliant	Comprehensively compliant	Comprehensively compliant	Comprehensively compliant	16	Completely compliance	No problems	No problems	No problems	No pain/discomport	No depressed	1	44+
34	100	Urban	Female	University	Working	Kinh	No	5-10 million VND	Others (Nuclear or Extended family)	No	I am not sure	No	No	No	No	No need to quarantine								0	Not doing	Moderately compliant	Comprehensively compliant	Comprehensively compliant	Comprehensively compliant	14	Completely compliance	No problems	No problems	No problems	No pain/discomport	No depressed	1	30-43
62	85	Urban	Male	Higher than university	Not working (icl. unemployed/student/retired)	Kinh	No	5-10 million VND	Others (Nuclear or Extended family)	Yes	I am not sure	No	No	No	No	No need to quarantine								0	Not doing	Moderately compliant	Highly compliant	Comprehensively compliant	Highly compliant	12	Very compliance	No problems	No problems	No problems	No pain/discomport	No depressed	1	44+
59	5	Urban	Male	University	Not working (icl. unemployed/student/retired)	Kinh	No	>20 million VND	Others (Nuclear or Extended family)	Yes	Never	No	No	No	No	No need to quarantine								0	Not doing	Moderately compliant	Comprehensively compliant	Highly compliant	Highly compliant	12	Very compliance	No problems	No problems	No problems	Moderate pain/discomport	Severe depressed	0.6766	44+
25	70	Urban	Female	University	Working	Kinh	No	>20 million VND	Others (Nuclear or Extended family)	No	Never	No	No	No	No	No need to quarantine								0	Not doing	Moderately compliant	Comprehensively compliant	Comprehensively compliant	Comprehensively compliant	14	Completely compliance	No problems	No problems	No problems	No pain/discomport	Slight depressed	0.9362	18-29
22	95	Rural	Female	University	Not working (icl. unemployed/student/retired)	Kinh	No	5-10 million VND	Others (Nuclear or Extended family)	No	Never	No	No	No	No	No need to quarantine								0	Not doing	Comprehensively compliant	Comprehensively compliant	Highly compliant	Comprehensively compliant	15	Completely compliance	No problems	No problems	No problems	No pain/discomport	No depressed	1	18-29
29	90	Urban	Female	University	Working	Kinh	No	10-20 million VND	Others (Nuclear or Extended family)	Yes	Never	No	No	No	No	No need to quarantine								0	Not doing	Comprehensively compliant	Comprehensively compliant	Moderately compliant	Comprehensively compliant	14	Completely compliance	No problems	No problems	No problems	No pain/discomport	No depressed	1	18-29
40	80	Urban	Female	Higher than university	Working	Kinh	No	10-20 million VND	Others (Nuclear or Extended family)	Yes	I am not sure	No	No	No	No	No need to quarantine								0	Not doing	Comprehensively compliant	Comprehensively compliant	Comprehensively compliant	Comprehensively compliant	16	Completely compliance	No problems	No problems	No problems	No pain/discomport	Slight depressed	0.9362	30-43
24	10	Urban	Male	University	Working	Kinh	Yes	5-10 million VND	Others (Nuclear or Extended family)	Yes	Never	No	No	No	No	No need to quarantine								0	Not doing	Moderately compliant	Highly compliant	No compliance	Moderately compliant	8	Moderate compliance	Severe problems	No problems	Severe problems	No pain/discomport	Severe depressed	0.4488	18-29
29	90	Urban	Female	University	Working	Kinh	No	>20 million VND	Others (Nuclear or Extended family)	No	I am not sure	No	No	No	No	No need to quarantine								0	Not doing	Moderately compliant	Moderately compliant	Comprehensively compliant	Comprehensively compliant	12	Very compliance	Severe problems	No problems	No problems	No pain/discomport	Slight depressed	0.7298	18-29
55	50	Urban	Male	Higher than university	Working	Kinh	No	>20 million VND	Others (Nuclear or Extended family)	Yes	Yes, I am F2	No	Yes	No	Yes	Self quarantine	Highly compliant	Highly compliant	Highly compliant	Highly compliant	Highly compliant	Highly compliant	Highly compliant	21	Very compliance	Moderately compliant	Moderately compliant	Moderately compliant	Moderately compliant	8	Moderate compliance	Severe problems	Unable to wash or dress	Moderate problem	Moderate pain/discomport	Moderate depressed	0.2391	44+
